# Supplementary material for: Distinct and rich assemblages of giant viruses in Arctic and Antarctic lakes
Source: ISME Commun. 2024 Mar 29;4(1):ycae048. doi: 10.1093/ismeco/ycae048 (PMC11128243; doi:10.1093/ismeco/ycae048)
Supplement: Extended_Data_table_1_ycae048 [file extended_data_table_1_ycae048.xlsx]

## Sheet: Feuil1
taxon_oid	spID	Domain	Study Name	Genome_Name_/_Sample_Name	SRA/Bioproject	Sequencing Center	GOLD Analysis Project ID	GOLD Study ID	Ecosystem	Ecosystem Category	Ecosystem Subtype	Ecosysteme nature	Ecosystem Type	Colonne1	Depth In Meters	Lake strata	Filter fraction	Season	Date	Latitude	Longitude	Salinity mS cm-1	Award DOI	Publication Pubmed ID (if publication referenced in IMG) or doi
3300033271		*Microbiome	Meromitic Lake A	Freshwater_microbial_communities_from_meromitic_lake_A,_Ellesmere_Island,_Canada,2017,sterivex_-_Sample_6m_re-sequencing	SRR28106114	Laval University	Ga0370278	Gs0136137	Environmental	Aquatic	Lake	Meromictic lake	Freshwater lake	Lake A	6	Upper	0.2µm	Summer	2017-07-18	82.9945	-75.4434	1.362
3300033272		*Microbiome	Meromitic Lake A	Freshwater_microbial_communities_from_meromitic_lake_A,_Ellesmere_Island,_Canada,2017,sterivex_-_Sample_2m_re-sequencing	SRR28106113	Laval University	Ga0370277	Gs0136137	Environmental	Aquatic	Lake	Meromictic lake	Freshwater lake	Lake A	2	Upper	0.2µm	Summer	2017-07-18	82.9945	-75.4434	0.856
3300033274		*Microbiome	Meromitic Lake A	Freshwater_microbial_communities_from_meromitic_lake_A,_Ellesmere_Island,_Canada,2017,sterivex_-_Sample_22m_re-sequencing	SRR28106102	Laval University	Ga0370280	Gs0136137	Environmental	Aquatic	Lake	Meromictic lake	Freshwater lake	Lake A	22	Lower	0.2µm	Summer	2017-07-18	82.9945	-75.4434	32.654
3300033275		*Microbiome	Meromitic Lake A	Freshwater_microbial_communities_from_meromitic_lake_A,_Ellesmere_Island,_Canada,2017,sterivex_-_Sample_14m_re-sequencing	SRR28106091	Laval University	Ga0370279	Gs0136137	Environmental	Aquatic	Lake	Meromictic lake	Freshwater lake	Lake A	14	Upper	0.2µm	Summer	2017-07-18	82.9945	-75.4434	14.812
3300033276		*Microbiome	Meromitic Lake A	Freshwater_microbial_communities_from_meromitic_lake_A,_Ellesmere_Island,_Canada,2017,sterivex_-_Sample_40m_re-sequencing	SRR28106079	Laval University	Ga0370282	Gs0136137	Environmental	Aquatic	Lake	Meromictic lake	Freshwater lake	Lake A	40	Lower	0.2µm	Summer	2017-07-18	82.9945	-75.4434	48.173
3300033277		*Microbiome	Meromitic Lake A	Freshwater_microbial_communities_from_meromitic_lake_A,_Ellesmere_Island,_Canada,2017,sterivex_-_Sample_34m_re-sequencing	SRR28106066	Laval University	Ga0370281	Gs0136137	Environmental	Aquatic	Lake	Meromictic lake	Freshwater lake	Lake A	34	Lower	0.2µm	Summer	2017-07-18	82.9945	-75.4434	48.173
3300033278		*Microbiome	Meromitic Lake A	Freshwater_microbial_communities_from_meromitic_lake_A,_Ellesmere_Island,_Canada,2017,sterivex_-_Sample_55m_re-sequencing	SRR28106059	Laval University	Ga0370283	Gs0136137	Environmental	Aquatic	Lake	Meromictic lake	Freshwater lake	Lake A	55	Lower	0.2µm	Summer	2017-07-18	82.9945	-75.4434	50.248
3300033279		*Microbiome	Meromitic Lake A	Freshwater_microbial_communities_from_meromitic_lake_A,_Ellesmere_Island,_Canada,2017,sterivex_-_Sample_65m_re-sequencing	SRR28106056	Laval University	Ga0370284	Gs0136137	Environmental	Aquatic	Lake	Meromictic lake	Freshwater lake	Lake A	65	Lower	0.2µm	Summer	2017-07-18	82.9945	-75.4434	50.248
none		*Microbiome	Resolute bay Lakes, Resolte, Canada	M2A	SRR28106049	Laval university	none	none	Environmental	Aquatic	Lake	Eutrophied Lake	Freshwater lake	Meretta Lake	2	Upper	0.02µm	Summer	2019-07-30	74.6878	-94.9416	0.106222
none		*Microbiome	Resolute bay Lakes, Resolte, Canada	M2B	SRR28106048	Laval university	none	none	Environmental	Aquatic	Lake	Eutrophied Lake	Freshwater lake	Meretta Lake	2	Upper	0.02µm	Summer	2019-07-30	74.6878	-94.9416	0.106222
none		*Microbiome	Resolute bay Lakes, Resolte, Canada	M2C	SRR28106112	Laval university	none	none	Environmental	Aquatic	Lake	Eutrophied Lake	Freshwater lake	Meretta Lake	2	Upper	0.02µm	Summer	2019-07-30	74.6878	-94.9416	0.106222
none		*Microbiome	Resolute bay Lakes, Resolte, Canada	M6A	SRR28106111	Laval university	none	none	Environmental	Aquatic	Lake	Eutrophied Lake	Freshwater lake	Meretta Lake	6	Lower	0.02µm	Summer	2019-07-30	74.6878	-94.9416	0.103705
none		*Microbiome	Resolute bay Lakes, Resolte, Canada	M6B	SRR28106110	Laval university	none	none	Environmental	Aquatic	Lake	Eutrophied Lake	Freshwater lake	Meretta Lake	6	Lower	0.02µm	Summer	2019-07-30	74.6878	-94.9416	0.103705
none		*Microbiome	Resolute bay Lakes, Resolte, Canada	M6C	SRR28106109	Laval university	none	none	Environmental	Aquatic	Lake	Eutrophied Lake	Freshwater lake	Meretta Lake	6	Lower	0.02µm	Summer	2019-07-30	74.6878	-94.9416	0.103705
none		*Microbiome	Milne Epishelf lake, nunavut, Canada	Milne_Epishelf_lake,_nunavut,_Canada_2019_-M5_A	SRR28106108	Laval university	none	none	Environmental	Aquatic	Lake	Epishelf lake	Freshwater lake	Milne Epishelf Lake	5	Upper	0.02µm	Summer	2019-07-28	82.5923	-80.596	0.4
none		*Microbiome	Milne Epishelf lake, nunavut, Canada	Milne_Epishelf_lake,_nunavut,_Canada_2019_-M5_B	SRR28106107	Laval university	none	none	Environmental	Aquatic	Lake	Epishelf lake	Freshwater lake	Milne Epishelf Lake	5	Upper	0.02µm	Summer	2019-07-28	82.5923	-80.596	0.4
none		*Microbiome	Milne Epishelf lake, nunavut, Canada	Milne_Epishelf_lake,_nunavut,_Canada_2019_-M5_C	SRR28106106	Laval university	none	none	Environmental	Aquatic	Lake	Epishelf lake	Freshwater lake	Milne Epishelf Lake	5	Upper	0.02µm	Summer	2019-07-28	82.5923	-80.596	0.4
none		*Microbiome	Milne Epishelf lake, nunavut, Canada	Milne_Epishelf_lake,_nunavut,_Canada_2019_-M12_A	SRR28106105	Laval university	none	none	Environmental	Aquatic	Lake	Epishelf lake	Freshwater lake	Milne Epishelf Lake	12	Interface	0.02µm	Summer	2019-07-28	82.5923	-80.596	12.5
none		*Microbiome	Milne Epishelf lake, nunavut, Canada	Milne_Epishelf_lake,_nunavut,_Canada_2019_-M12_B	SRR28106104	Laval university	none	none	Environmental	Aquatic	Lake	Epishelf lake	Freshwater lake	Milne Epishelf Lake	12	Interface	0.02µm	Summer	2019-07-28	82.5923	-80.596	12.5
none		*Microbiome	Milne Epishelf lake, nunavut, Canada	Milne_Epishelf_lake,_nunavut,_Canada_2019_-M12_C	SRR28106103	Laval university	none	none	Environmental	Aquatic	Lake	Epishelf lake	Freshwater lake	Milne Epishelf Lake	12	Interface	0.02µm	Summer	2019-07-28	82.5923	-80.596	12.5
none		*Microbiome	Milne Epishelf lake, nunavut, Canada	Milne_Epishelf_lake,_nunavut,_Canada_2019_-M50_A	SRR28106101	Laval university	none	none	Environmental	Aquatic	Lake	Epishelf lake	Freshwater lake	Milne Epishelf Lake	50	Lower	0.02µm	Summer	2019-07-28	82.5923	-80.596	25.15
none		*Microbiome	Milne Epishelf lake, nunavut, Canada	Milne_Epishelf_lake,_nunavut,_Canada_2019_-M50_B	SRR28106100	Laval university	none	none	Environmental	Aquatic	Lake	Epishelf lake	Freshwater lake	Milne Epishelf Lake	50	Lower	0.02µm	Summer	2019-07-28	82.5923	-80.596	25.15
none		*Microbiome	Milne Epishelf lake, nunavut, Canada	Milne_Epishelf_lake,_nunavut,_Canada_2019_-M50_C	SRR28106099	Laval university	none	none	Environmental	Aquatic	Lake	Epishelf lake	Freshwater lake	Milne Epishelf Lake	50	Lower	0.02µm	Summer	2019-07-28	82.5923	-80.596	25.15
none		*Microbiome	Milne Epishelf lake, nunavut, Canada	Milne_Epishelf_lake,_nunavut,_Canada_2016_-M02_I	PRJNA781624	Laval university	none	none	Environmental	Aquatic	Lake	Epishelf lake	Freshwater lake	Milne Epishelf Lake	2	Upper	0.2µm - 0.02µm	Summer	2016-07-17	82.5923	-80.596	0.4
none		*Microbiome	Milne Epishelf lake, nunavut, Canada	Milne_Epishelf_lake,_nunavut,_Canada_2016_-M02_II	PRJNA781624	Laval university	none	none	Environmental	Aquatic	Lake	Epishelf lake	Freshwater lake	Milne Epishelf Lake	2	Upper	0.2µm - 0.02µm	Summer	2016-07-17	82.5923	-80.596	0.4
none		*Microbiome	Milne Epishelf lake, nunavut, Canada	Milne_Epishelf_lake,_nunavut,_Canada_2016_-M02_III	PRJNA781624	Laval university	none	none	Environmental	Aquatic	Lake	Epishelf lake	Freshwater lake	Milne Epishelf Lake	2	Upper	0.2µm - 0.02µm	Summer	2016-07-17	82.5923	-80.596	0.4
none		*Microbiome	Milne Epishelf lake, nunavut, Canada	Milne_Epishelf_lake,_nunavut,_Canada_2016_-M09_I	PRJNA781624	Laval university	none	none	Environmental	Aquatic	Lake	Epishelf lake	Freshwater lake	Milne Epishelf Lake	9	Interface	0.2µm - 0.02µm	Summer	2016-07-17	82.5923	-80.596	13
none		*Microbiome	Milne Epishelf lake, nunavut, Canada	Milne_Epishelf_lake,_nunavut,_Canada_2016_-M09_II	PRJNA781624	Laval university	none	none	Environmental	Aquatic	Lake	Epishelf lake	Freshwater lake	Milne Epishelf Lake	9	Interface	0.2µm - 0.02µm	Summer	2016-07-17	82.5923	-80.596	13
none		*Microbiome	Milne Epishelf lake, nunavut, Canada	Milne_Epishelf_lake,_nunavut,_Canada_2016_-M09_III	PRJNA781624	Laval university	none	none	Environmental	Aquatic	Lake	Epishelf lake	Freshwater lake	Milne Epishelf Lake	9	Interface	0.2µm - 0.02µm	Summer	2016-07-17	82.5923	-80.596	13
none		*Microbiome	Milne Epishelf lake, nunavut, Canada	Milne_Epishelf_lake,_nunavut,_Canada_2016_-M13_I	PRJNA781624	Laval university	none	none	Environmental	Aquatic	Lake	Epishelf lake	Freshwater lake	Milne Epishelf Lake	13	Lower	0.2µm - 0.02µm	Summer	2016-07-17	82.5923	-80.596	25
none		*Microbiome	Milne Epishelf lake, nunavut, Canada	Milne_Epishelf_lake,_nunavut,_Canada_2016_-M13_II	PRJNA781624	Laval university	none	none	Environmental	Aquatic	Lake	Epishelf lake	Freshwater lake	Milne Epishelf Lake	13	Lower	0.2µm - 0.02µm	Summer	2016-07-17	82.5923	-80.596	25
none		*Microbiome	Milne Epishelf lake, nunavut, Canada	Milne_Epishelf_lake,_nunavut,_Canada_2016_-M13_III	PRJNA781624	Laval university	none	none	Environmental	Aquatic	Lake	Epishelf lake	Freshwater lake	Milne Epishelf Lake	13	Lower	0.2µm - 0.02µm	Summer	2016-07-17	82.5923	-80.596	25
none		*Microbiome	Milne Epishelf lake, nunavut, Canada	Milne_Epishelf_lake,_nunavut,_Canada_2016_-M020_I	PRJNA781624	Laval university	none	none	Environmental	Aquatic	Lake	Epishelf lake	Freshwater lake	Milne Epishelf Lake	20	Lower	0.2µm - 0.02µm	Summer	2016-07-17	82.5923	-80.596	25
none		*Microbiome	Milne Epishelf lake, nunavut, Canada	Milne_Epishelf_lake,_nunavut,_Canada_2016_-M020_II	PRJNA781624	Laval university	none	none	Environmental	Aquatic	Lake	Epishelf lake	Freshwater lake	Milne Epishelf Lake	20	Lower	0.2µm - 0.02µm	Summer	2016-07-17	82.5923	-80.596	25
none		*Microbiome	Milne Epishelf lake, nunavut, Canada	Milne_Epishelf_lake,_nunavut,_Canada_2016_-M020_III	PRJNA781624	Laval university	none	none	Environmental	Aquatic	Lake	Epishelf lake	Freshwater lake	Milne Epishelf Lake	20	Lower	0.2µm - 0.02µm	Summer	2016-07-17	82.5923	-80.596	25
none		*Microbiome	Resolute bay Lakes, Resolte, Canada	R10A	SRR28106098	Laval university	none	none	Environmental	Aquatic	Lake	Eutrophied Lake	Freshwater lake	Resolute Lake	10	Interface	0.02µm	Summer	2019-08-08	74.7057	-94.8989	0.172383
none		*Microbiome	Resolute bay Lakes, Resolte, Canada	R10B	SRR28106097	Laval university	none	none	Environmental	Aquatic	Lake	Eutrophied Lake	Freshwater lake	Resolute Lake	10	Interface	0.02µm	Summer	2019-08-08	74.7057	-94.8989	0.172383
none		*Microbiome	Resolute bay Lakes, Resolte, Canada	R10C	SRR28106096	Laval university	none	none	Environmental	Aquatic	Lake	Eutrophied Lake	Freshwater lake	Resolute Lake	10	Interface	0.02µm	Summer	2019-08-08	74.7057	-94.8989	0.172383
none		*Microbiome	Resolute bay Lakes, Resolte, Canada	R15A	SRR28106095	Laval university	none	none	Environmental	Aquatic	Lake	Eutrophied Lake	Freshwater lake	Resolute Lake	15	Lower	0.02µm	Summer	2019-08-08	74.7057	-94.8989	0.173541
none		*Microbiome	Resolute bay Lakes, Resolte, Canada	R15B	SRR28106094	Laval university	none	none	Environmental	Aquatic	Lake	Eutrophied Lake	Freshwater lake	Resolute Lake	15	Lower	0.02µm	Summer	2019-08-08	74.7057	-94.8989	0.173541
none		*Microbiome	Resolute bay Lakes, Resolte, Canada	R15C	SRR28106093	Laval university	none	none	Environmental	Aquatic	Lake	Eutrophied Lake	Freshwater lake	Resolute Lake	15	Lower	0.02µm	Summer	2019-08-08	74.7057	-94.8989	0.173541
none		*Microbiome	Resolute bay Lakes, Resolte, Canada	R2A	SRR28106092	Laval university	none	none	Environmental	Aquatic	Lake	Eutrophied Lake	Freshwater lake	Resolute Lake	15	Lower	0.02µm	Summer	2019-08-08	74.7057	-94.8989	0.1727
none		*Microbiome	Resolute bay Lakes, Resolte, Canada	R2B	SRR28106090	Laval university	none	none	Environmental	Aquatic	Lake	Eutrophied Lake	Freshwater lake	Resolute Lake	2	Upper	0.02µm	Summer	2019-08-08	74.7057	-94.8989	0.1727
none		*Microbiome	Resolute bay Lakes, Resolte, Canada	R2C	SRR28106089	Laval university	none	none	Environmental	Aquatic	Lake	Eutrophied Lake	Freshwater lake	Resolute Lake	2	Upper	0.02µm	Summer	2019-08-08	74.7057	-94.8989	0.1727
none		*Microbiome	The Thores Lake proglacial system	The_Thores_Lake_proglacial_system_-_water_column_-5m_-1	PRJNA832578 (Restrictied)	Laval university	none	none	Environmental	Aquatic	Lake	Glacier Lake	Freshwater lake	Thores Lake	5	Mixed	0.02µm	Summer	2018-07-28	82.65	-73.68	0.051
none		*Microbiome	The Thores Lake proglacial system	The_Thores_Lake_proglacial_system_-_water_column_-5m_-2	PRJNA832578 (Restrictied)	Laval university	none	none	Environmental	Aquatic	Lake	Glacier Lake	Freshwater lake	Thores Lake	5	Mixed	0.02µm	Summer	2018-07-28	82.65	-73.68	0.051
none		*Microbiome	The Thores Lake proglacial system	The_Thores_Lake_proglacial_system_-_water_column_-5m_-3	PRJNA832578 (Restrictied)	Laval university	none	none	Environmental	Aquatic	Lake	Glacier Lake	Freshwater lake	Thores Lake	5	Mixed	0.02µm	Summer	2018-07-28	82.65	-73.68	0.051
none		*Microbiome	The Thores Lake proglacial system	The_Thores_Lake_proglacial_system_-water_column_-_17m_-1	PRJNA832578 (Restrictied)	Laval university	none	none	Environmental	Aquatic	Lake	Glacier Lake	Freshwater lake	Thores Lake	15	Mixed	0.02µm	Summer	2018-07-28	82.65	-73.68	0.05
none		*Microbiome	The Thores Lake proglacial system	The_Thores_Lake_proglacial_system_-water_column_-_17m_-2	PRJNA832578 (Restrictied)	Laval university	none	none	Environmental	Aquatic	Lake	Glacier Lake	Freshwater lake	Thores Lake	15	Mixed	0.02µm	Summer	2018-07-28	82.65	-73.68	0.05
none		*Microbiome	The Thores Lake proglacial system	The_Thores_Lake_proglacial_system_-water_column_-_17m_-3	PRJNA832578 (Restrictied)	Laval university	none	none	Environmental	Aquatic	Lake	Glacier Lake	Freshwater lake	Thores Lake	15	Mixed	0.02µm	Summer	2018-07-28	82.65	-73.68	0.05
none		*Microbiome	The Thores Lake proglacial system	The_Thores_Lake_proglacial_system_-water_column_-_40m_-1	PRJNA832578 (Restrictied)	Laval university	none	none	Environmental	Aquatic	Lake	Glacier Lake	Freshwater lake	Thores Lake	40	Mixed	0.02µm	Summer	2018-07-28	82.65	-73.68	n/a
none		*Microbiome	The Thores Lake proglacial system	The_Thores_Lake_proglacial_system_-water_column_-_40m_-2	PRJNA832578 (Restrictied)	Laval university	none	none	Environmental	Aquatic	Lake	Glacier Lake	Freshwater lake	Thores Lake	40	Mixed	0.02µm	Summer	2018-07-28	82.65	-73.68	n/a
none		*Microbiome	The Thores Lake proglacial system	The_Thores_Lake_proglacial_system_-water_column_-_40m_-3	PRJNA832578 (Restrictied)	Laval university	none	none	Environmental	Aquatic	Lake	Glacier Lake	Freshwater lake	Thores Lake	40	Mixed	0.02µm	Summer	2018-07-28	82.65	-73.68	n/a
none		*Microbiome	The Thores Lake proglacial system	The_Thores_Lake_proglacial_system_-_outlet_-_1	PRJNA832578 (Restrictied)	Laval university	none	none	Environmental	Aquatic	Lake	Glacier Lake	Freshwater lake	Thores Lake	0	Upper	0.02µm	Summer	2018-07-18	82.65	-73.68	0.057
none		*Microbiome	The Thores Lake proglacial system	The_Thores_Lake_proglacial_system_-_outlet_-_2	PRJNA832578 (Restrictied)	Laval university	none	none	Environmental	Aquatic	Lake	Glacier Lake	Freshwater lake	Thores Lake	0	Upper	0.02µm	Summer	2018-07-18	82.65	-73.68	0.057
none		*Microbiome	The Thores Lake proglacial system	The_Thores_Lake_proglacial_system_-_outlet_-_3	PRJNA832578 (Restrictied)	Laval university	none	none	Environmental	Aquatic	Lake	Glacier Lake	Freshwater lake	Thores Lake	0	Upper	0.02µm	Summer	2018-07-18	82.65	-73.68	0.057
none		*Microbiome	The Thores Lake proglacial system	The_Thores_Lake_proglacial_system_-_glacier_interface_-_1	PRJNA832578 (Restrictied)	Laval university	none	none	Environmental	Aquatic	Lake	Glacier Lake	Freshwater lake	Thores Lake	0	Upper	0.02µm	Summer	2018-07-28	82.65	-73.68	0.25
none		*Microbiome	The Thores Lake proglacial system	The_Thores_Lake_proglacial_system_-_glacier_interface_-_2	PRJNA832578 (Restrictied)	Laval university	none	none	Environmental	Aquatic	Lake	Glacier Lake	Freshwater lake	Thores Lake	0	Upper	0.02µm	Summer	2018-07-28	82.65	-73.68	0.25
none		*Microbiome	The Thores Lake proglacial system	The_Thores_Lake_proglacial_system_-_glacier_interface_-_3	PRJNA832578 (Restrictied)	Laval university	none	none	Environmental	Aquatic	Lake	Glacier Lake	Freshwater lake	Thores Lake	0	Upper	0.02µm	Summer	2018-07-28	82.65	-73.68	0.25
none		*Microbiome	Ward Hunt Lake, Nunavut, Canada	Ward_Hunt_Lake,_nunavut,_Canada_2017_-Wa2_1	SRR28106088	Laval university	none	none	Environmental	Aquatic	Lake	Oligotrophic Lake	Freshwater lake	Ward Hunt Lake	2	Upper	0.2µm - 0.02µm	Summer	2016-07-14	83.0797	-74.1381	0.1
none		*Microbiome	Ward Hunt Lake, Nunavut, Canada	Ward_Hunt_Lake,_nunavut,_Canada_2017_-Wa2_2	SRR28106087	Laval university	none	none	Environmental	Aquatic	Lake	Oligotrophic Lake	Freshwater lake	Ward Hunt Lake	2	Upper	0.2µm - 0.02µm	Summer	2016-07-14	83.0797	-74.1381	0.1
none		*Microbiome	Ward Hunt Lake, Nunavut, Canada	Ward_Hunt_Lake,_nunavut,_Canada_2017_-Wa_3	SRR28106086	Laval university	none	none	Environmental	Aquatic	Lake	Oligotrophic Lake	Freshwater lake	Ward Hunt Lake	2	Upper	0.2µm - 0.02µm	Summer	2016-07-14	83.0797	-74.1381	0.1
none		*Microbiome	Ward Hunt Lake, Nunavut, Canada	Ward_Hunt_Lake,_nunavut,_Canada_2017_-Wa4	SRR28106085	Laval university	none	none	Environmental	Aquatic	Lake	Oligotrophic Lake	Freshwater lake	Ward Hunt Lake	4	Upper	0.2µm - 0.02µm	Summer	2016-07-14	83.0797	-74.1381	0.18
none		*Microbiome	Ward Hunt Lake, Nunavut, Canada	Ward_Hunt_Lake,_nunavut,_Canada_2017_-Wa4	SRR28106084	Laval university	none	none	Environmental	Aquatic	Lake	Oligotrophic Lake	Freshwater lake	Ward Hunt Lake	4	Upper	0.2µm - 0.02µm	Summer	2016-07-14	83.0797	-74.1381	0.18
none		*Microbiome	Ward Hunt Lake, Nunavut, Canada	Ward_Hunt_Lake,_nunavut,_Canada_2017_-Wa4	SRR28106083	Laval university	none	none	Environmental	Aquatic	Lake	Oligotrophic Lake	Freshwater lake	Ward Hunt Lake	4	Upper	0.2µm - 0.02µm	Summer	2016-07-14	83.0797	-74.1381	0.18
none		*Microbiome	Ward Hunt Lake, Nunavut, Canada	Ward_Hunt_Lake,_nunavut,_Canada_2017_-Wa6	SRR28106082	Laval university	none	none	Environmental	Aquatic	Lake	Oligotrophic Lake	Freshwater lake	Ward Hunt Lake	6	Lower	0.2µm - 0.02µm	Summer	2016-07-14	83.0797	-74.1381	0.19
none		*Microbiome	Ward Hunt Lake, Nunavut, Canada	Ward_Hunt_Lake,_nunavut,_Canada_2017_-Wa6	SRR28106081	Laval university	none	none	Environmental	Aquatic	Lake	Oligotrophic Lake	Freshwater lake	Ward Hunt Lake	6	Lower	0.2µm - 0.02µm	Summer	2016-07-14	83.0797	-74.1381	0.19
none		*Microbiome	Ward Hunt Lake, Nunavut, Canada	Ward_Hunt_Lake,_nunavut,_Canada_2017_-Wa6	SRR28106077	Laval university	none	none	Environmental	Aquatic	Lake	Oligotrophic Lake	Freshwater lake	Ward Hunt Lake	6	Lower	0.2µm - 0.02µm	Summer	2016-07-14	83.0797	-74.1381	0.19
none		*Microbiome	Ward Hunt Lake, Nunavut, Canada	Ward_Hunt_Lake,_nunavut,_Canada_2017_-Wa8	SRR28106075	Laval university	none	none	Environmental	Aquatic	Lake	Oligotrophic Lake	Freshwater lake	Ward Hunt Lake	8	Lower	0.2µm - 0.02µm	Summer	2016-07-14	83.0797	-74.1381	0.2
none		*Microbiome	Ward Hunt Lake, Nunavut, Canada	Ward_Hunt_Lake,_nunavut,_Canada_2017_-Wa8	SRR28106074	Laval university	none	none	Environmental	Aquatic	Lake	Oligotrophic Lake	Freshwater lake	Ward Hunt Lake	8	Lower	0.2µm - 0.02µm	Summer	2016-07-14	83.0797	-74.1381	0.2
none		*Microbiome	Ward Hunt Lake, Nunavut, Canada	Ward_Hunt_Lake,_nunavut,_Canada_2017_-Wa8	SRR28106073	Laval university	none	none	Environmental	Aquatic	Lake	Oligotrophic Lake	Freshwater lake	Ward Hunt Lake	8	Lower	0.2µm - 0.02µm	Summer	2016-07-14	83.0797	-74.1381	0.2
none		*Microbiome	Ward Hunt Lake, Nunavut, Canada	Ward_Hunt_Lake,_Nunavut,_Canada___2019_2A	SRR28106072	Laval university	none	none	Environmental	Aquatic	Lake	Oligotrophic lake	Freshwater lake	Ward Hunt Lake	2	Upper	0.02µm	Summer	2019-07-27	83.0797	-74.1381	0.1
none		*Microbiome	Ward Hunt Lake, Nunavut, Canada	Ward_Hunt_Lake,_Nunavut,_Canada___2019_2B	SRR28106071	Laval university	none	none	Environmental	Aquatic	Lake	Oligotrophic lake	Freshwater lake	Ward Hunt Lake	2	Upper	0.02µm	Summer	2019-07-27	83.0797	-74.1381	0.1
none		*Microbiome	Ward Hunt Lake, Nunavut, Canada	Ward_Hunt_Lake,_Nunavut,_Canada___2019_2C	SRR28106070	Laval university	none	none	Environmental	Aquatic	Lake	Oligotrophic lake	Freshwater lake	Ward Hunt Lake	2	Upper	0.02µm	Summer	2019-07-27	83.0797	-74.1381	0.1
none		*Microbiome	Ward Hunt Lake, Nunavut, Canada	Ward_Hunt_Lake,_Nunavut,_Canada___2019_5A	SRR28106069	Laval university	none	none	Environmental	Aquatic	Lake	Oligotrophic lake	Freshwater lake	Ward Hunt Lake	5	Lower	0.02µm	Summer	2019-07-27	83.0797	-74.1381	0.18
none		*Microbiome	Ward Hunt Lake, Nunavut, Canada	Ward_Hunt_Lake,_Nunavut,_Canada___2019_5B	SRR28106068	Laval university	none	none	Environmental	Aquatic	Lake	Oligotrophic lake	Freshwater lake	Ward Hunt Lake	5	Lower	0.02µm	Summer	2019-07-27	83.0797	-74.1381	0.18
none		*Microbiome	Ward Hunt Lake, Nunavut, Canada	Ward_Hunt_Lake,_Nunavut,_Canada___2019_5C	SRR28106067	Laval university	none	none	Environmental	Aquatic	Lake	Oligotrophic lake	Freshwater lake	Ward Hunt Lake	5	Lower	0.02µm	Summer	2019-07-27	83.0797	-74.1381	0.18
none		*Microbiome	Meromitic Lake A	Freshwater_microbial_communities_from_meromitic_lake_A,_Ellesmere_Island,_Canada_-_Sample_22m_a	SRR28106065	Laval University	none	none	Environmental	Aquatic	Lake	Meromictic lake	Freshwater lake	Lake A	22	Lower	0.02µm	Summer	2017-07-18	82.9945	-75.4434	32.654
none		*Microbiome	Meromitic Lake A	Freshwater_microbial_communities_from_meromitic_lake_A,_Ellesmere_Island,_Canada_-_Sample_65m_a	SRR28106029	Laval University	none	none	Environmental	Aquatic	Lake	Meromictic lake	Freshwater lake	Lake A	65	Lower	0.02µm	Summer	2017-07-18	82.9945	-75.4434	50.248
none		*Microbiome	Meromitic Lake A	Freshwater_microbial_communities_from_meromitic_lake_A,_Ellesmere_Island,_Canada_-_Sample_55m_a	SRR28106030	Laval University	none	none	Environmental	Aquatic	Lake	Meromictic lake	Freshwater lake	Lake A	55	Lower	0.02µm	Summer	2017-07-18	82.9945	-75.4434	50.248
none		*Microbiome	Meromitic Lake A	Freshwater_microbial_communities_from_meromitic_lake_A,_Ellesmere_Island,_Canada_-_Sample_14m_a	SRR28106031	Laval University	none	none	Environmental	Aquatic	Lake	Meromictic lake	Freshwater lake	Lake A	14	Upper	0.02µm	Summer	2017-07-18	82.9945	-75.4434	14.812
none		*Microbiome	Meromitic Lake A	Freshwater_microbial_communities_from_meromitic_lake_A,_Ellesmere_Island,_Canada_-_Sample_40m_a	SRR28106063	Laval University	none	none	Environmental	Aquatic	Lake	Meromictic lake	Freshwater lake	Lake A	40	Lower	0.02µm	Summer	2017-07-18	82.9945	-75.4434	48.173
none		*Microbiome	Meromitic Lake A	Freshwater_microbial_communities_from_meromitic_lake_A,_Ellesmere_Island,_Canada_-_Sample_2m_a	SRR28106064	Laval University	none	none	Environmental	Aquatic	Lake	Meromictic lake	Freshwater lake	Lake A	2	Upper	0.02µm	Summer	2017-07-18	82.9945	-75.4434	0.856
none		*Microbiome	Meromitic Lake A	Freshwater_microbial_communities_from_meromitic_lake_A,_Ellesmere_Island,_Canada_-_Sample_6m_a	SRR28106032	Laval University	none	none	Environmental	Aquatic	Lake	Meromictic lake	Freshwater lake	Lake A	6	Upper	0.02µm	Summer	2017-07-18	82.9945	-75.4434	1.362
none		*Microbiome	Meromitic Lake A	Freshwater_microbial_communities_from_meromitic_lake_A,_Ellesmere_Island,_Canada_-_Sample_34m_a	SRR28106033	Laval University	none	none	Environmental	Aquatic	Lake	Meromictic lake	Freshwater lake	Lake A	34	Lower	0.02µm	Summer	2017-07-18	82.9945	-75.4434	48.173
none		*Microbiome	Meromitic Lake A	Freshwater_microbial_communities_from_meromitic_lake_A,_Ellesmere_Island,_Canada_-_Sample_22m_b	SRR28106034	Laval University	none	none	Environmental	Aquatic	Lake	Meromictic lake	Freshwater lake	Lake A	22	Lower	0.02µm	Summer	2017-07-18	82.9945	-75.4434	32.654
none		*Microbiome	Meromitic Lake A	Freshwater_microbial_communities_from_meromitic_lake_A,_Ellesmere_Island,_Canada_-_Sample_65m_b	SRR28106058	Laval University	none	none	Environmental	Aquatic	Lake	Meromictic lake	Freshwater lake	Lake A	65	Lower	0.02µm	Summer	2017-07-18	82.9945	-75.4434	50.248
none		*Microbiome	Meromitic Lake A	Freshwater_microbial_communities_from_meromitic_lake_A,_Ellesmere_Island,_Canada_-_Sample_55m_b	SRR28106060	Laval University	none	none	Environmental	Aquatic	Lake	Meromictic lake	Freshwater lake	Lake A	55	Lower	0.02µm	Summer	2017-07-18	82.9945	-75.4434	50.248
none		*Microbiome	Meromitic Lake A	Freshwater_microbial_communities_from_meromitic_lake_A,_Ellesmere_Island,_Canada_-_Sample_14m_b	SRR28106037	Laval University	none	none	Environmental	Aquatic	Lake	Meromictic lake	Freshwater lake	Lake A	14	Upper	0.02µm	Summer	2017-07-18	82.9945	-75.4434	14.812
none		*Microbiome	Meromitic Lake A	Freshwater_microbial_communities_from_meromitic_lake_A,_Ellesmere_Island,_Canada_-_Sample_40m_b	SRR28106038	Laval University	none	none	Environmental	Aquatic	Lake	Meromictic lake	Freshwater lake	Lake A	40	Lower	0.02µm	Summer	2017-07-18	82.9945	-75.4434	48.173
none		*Microbiome	Meromitic Lake A	Freshwater_microbial_communities_from_meromitic_lake_A,_Ellesmere_Island,_Canada_-_Sample_2m_b	SRR28106039	Laval University	none	none	Environmental	Aquatic	Lake	Meromictic lake	Freshwater lake	Lake A	2	Upper	0.02µm	Summer	2017-07-18	82.9945	-75.4434	0.856
none		*Microbiome	Meromitic Lake A	Freshwater_microbial_communities_from_meromitic_lake_A,_Ellesmere_Island,_Canada_-_Sample_6m_b	SRR28106061	Laval University	none	none	Environmental	Aquatic	Lake	Meromictic lake	Freshwater lake	Lake A	6	Upper	0.02µm	Summer	2017-07-18	82.9945	-75.4434	1.362
none		*Microbiome	Meromitic Lake A	Freshwater_microbial_communities_from_meromitic_lake_A,_Ellesmere_Island,_Canada_-_Sample_34m_b	SRR28106062	Laval University	none	none	Environmental	Aquatic	Lake	Meromictic lake	Freshwater lake	Lake A	34	Lower	0.02µm	Summer	2017-07-18	82.9945	-75.4434	48.173
none		*Microbiome	Meromitic Lake A	Freshwater_microbial_communities_from_meromitic_lake_A,_Ellesmere_Island,_Canada_-_Sample_22m_b	SRR28106042	Laval University	none	none	Environmental	Aquatic	Lake	Meromictic lake	Freshwater lake	Lake A	22	Lower	0.02µm	Summer	2017-07-18	82.9945	-75.4434	32.654
none		*Microbiome	Meromitic Lake A	Freshwater_microbial_communities_from_meromitic_lake_A,_Ellesmere_Island,_Canada_-_Sample_65m_b	SRR28106043	Laval University	none	none	Environmental	Aquatic	Lake	Meromictic lake	Freshwater lake	Lake A	65	Lower	0.02µm	Summer	2017-07-18	82.9945	-75.4434	50.248
none		*Microbiome	Meromitic Lake A	Freshwater_microbial_communities_from_meromitic_lake_A,_Ellesmere_Island,_Canada_-_Sample_55m_b	SRR28106044	Laval University	none	none	Environmental	Aquatic	Lake	Meromictic lake	Freshwater lake	Lake A	55	Lower	0.02µm	Summer	2017-07-18	82.9945	-75.4434	50.248
none		*Microbiome	Meromitic Lake A	Freshwater_microbial_communities_from_meromitic_lake_A,_Ellesmere_Island,_Canada_-_Sample_14m_b	SRR28106055	Laval University	none	none	Environmental	Aquatic	Lake	Meromictic lake	Freshwater lake	Lake A	14	Upper	0.02µm	Summer	2017-07-18	82.9945	-75.4434	14.812
none		*Microbiome	Meromitic Lake A	Freshwater_microbial_communities_from_meromitic_lake_A,_Ellesmere_Island,_Canada_-_Sample_40m_b	SRR28106057	Laval University	none	none	Environmental	Aquatic	Lake	Meromictic lake	Freshwater lake	Lake A	40	Lower	0.02µm	Summer	2017-07-18	82.9945	-75.4434	48.173
none		*Microbiome	Meromitic Lake A	Freshwater_microbial_communities_from_meromitic_lake_A,_Ellesmere_Island,_Canada_-_Sample_2m_b	SRR28106045	Laval University	none	none	Environmental	Aquatic	Lake	Meromictic lake	Freshwater lake	Lake A	2	Upper	0.02µm	Summer	2017-07-18	82.9945	-75.4434	0.856
none		*Microbiome	Meromitic Lake A	Freshwater_microbial_communities_from_meromitic_lake_A,_Ellesmere_Island,_Canada_-_Sample_6m_b	SRR28106046	Laval University	none	none	Environmental	Aquatic	Lake	Meromictic lake	Freshwater lake	Lake A	6	Upper	0.02µm	Summer	2017-07-18	82.9945	-75.4434	1.362
none		*Microbiome	Meromitic Lake A	Freshwater_microbial_communities_from_meromitic_lake_A,_Ellesmere_Island,_Canada_-_Sample_34m_b	SRR28106047	Laval University	none	none	Environmental	Aquatic	Lake	Meromictic lake	Freshwater lake	Lake A	34	Lower	0.02µm	Summer	2017-07-18	82.9945	-75.4434	48.173
none		*Microbiome	Resolute bay Lakes, Resolute, Canada	CL15A	SRR28106054	Laval university	none	none	Environmental	Aquatic	Lake	Oligotrophic Lake	Freshwater lake	Char Lake	15	Lower	0.02µm	Summer	2019-08-03	74.6959	-94.993	0.169648
none		*Microbiome	Resolute bay Lakes, Resolute, Canada	CL15B	SRR28106053	Laval university	none	none	Environmental	Aquatic	Lake	Oligotrophic Lake	Freshwater lake	Char Lake	15	Lower	0.02µm	Summer	2019-08-03	74.6959	-94.993	0.169648
none		*Microbiome	Resolute bay Lakes, Resolute, Canada	CL15C	SRR28106041	Laval university	none	none	Environmental	Aquatic	Lake	Oligotrophic Lake	Freshwater lake	Char Lake	15	Lower	0.02µm	Summer	2019-08-03	74.6959	-94.993	0.169648
none		*Microbiome	Resolute bay Lakes, Resolute, Canada	CL2A	SRR28106040	Laval university	none	none	Environmental	Aquatic	Lake	Oligotrophic Lake	Freshwater lake	Char Lake	2	Upper	0.02µm	Summer	2019-08-03	74.6959	-94.993	0.168611
none		*Microbiome	Resolute bay Lakes, Resolute, Canada	CL2B	SRR28106036	Laval university	none	none	Environmental	Aquatic	Lake	Oligotrophic Lake	Freshwater lake	Char Lake	2	Upper	0.02µm	Summer	2019-08-03	74.6959	-94.993	0.168611
none		*Microbiome	Resolute bay Lakes, Resolute, Canada	CL2C	SRR28106035	Laval university	none	none	Environmental	Aquatic	Lake	Oligotrophic Lake	Freshwater lake	Char Lake	2	Upper	0.02µm	Summer	2019-08-03	74.6959	-94.993	0.168611
none		*Microbiome	Resolute bay Lakes, Resolute, Canada	CL7A	SRR28106052	Laval university	none	none	Environmental	Aquatic	Lake	Oligotrophic Lake	Freshwater lake	Char Lake	7	Interface	0.02µm	Summer	2019-08-03	74.6959	-94.993	0.168199
none		*Microbiome	Resolute bay Lakes, Resolute, Canada	CL7B	SRR28106051	Laval university	none	none	Environmental	Aquatic	Lake	Oligotrophic Lake	Freshwater lake	Char Lake	7	Interface	0.02µm	Summer	2019-08-03	74.6959	-94.993	0.168199
none		*Microbiome	Resolute bay Lakes, Resolute, Canada	CL7C	SRR28106050	Laval university	none	none	Environmental	Aquatic	Lake	Oligotrophic Lake	Freshwater lake	Char Lake	7	Interface	0.02µm	Summer	2019-08-03	74.6959	-94.993	0.168199
none		*Microbiome	Thermokarst lakes Summer vs Winter	Freshwater_microbial_communities_from_thermokarst_lake_SAS2a,_Kuujjuarapick,_Canada_-_2015-surface	SRP414816	Laval University	none	none	Environmental	Aquatic	Lake	Thermorkarst lake	Freshwater lake	SAS2a Lake	0	Upper	0.22-0.02µm	Summer	2015-08-15	55.1491	-77.4866	0.044
none		*Microbiome	Thermokarst lakes Summer vs Winter	Freshwater_microbial_communities_from_thermokarst_lake_SAS2a,_Kuujjuarapick,_Canada_-_2015-oxycline	SRP414816	Laval University	none	none	Environmental	Aquatic	Lake	Thermorkarst lake	Freshwater lake	SAS2a Lake	0.5	Interface	0.22-0.02µm	Summer	2015-08-15	55.1491	-77.4866	0.045
none		*Microbiome	Thermokarst lakes Summer vs Winter	Freshwater_microbial_communities_from_thermokarst_lake_SAS2a,_Kuujjuarapick,_Canada_-_2016-below_the_ice	SRP414816	Laval University	none	none	Environmental	Aquatic	Lake	Thermorkarst lake	Freshwater lake	SAS2a Lake	n/a	n/a	0.22-0.02µm	Winter	2016-03-15	55.1491	-77.4866	0.068
none		*Microbiome	Thermokarst lakes Summer vs Winter	Freshwater_microbial_communities_from_thermokarst_lake_SAS2a,_Kuujjuarapick,_Canada_-_2017-surface	SRP414816	Laval University	none	none	Environmental	Aquatic	Lake	Thermorkarst lake	Freshwater lake	SAS2a Lake	0.5	Upper	0.22-0.02µm	Summer	2017-09-02	55.1491	-77.4866	0.042
none		*Microbiome	Thermokarst lakes Summer vs Winter	Freshwater_microbial_communities_from_thermokarst_lake_SAS2a,_Kuujjuarapick,_Canada_-_2017-bottom	SRP414816	Laval University	none	none	Environmental	Aquatic	Lake	Thermorkarst lake	Freshwater lake	SAS2a Lake	2	Lower	0.22-0.02µm	Summer	2017-09-02	55.1491	-77.4866	0.11
none		*Microbiome	Thermokarst lakes Summer vs Winter	Freshwater_microbial_communities_from_thermokarst_lake_SAS2a,_Kuujjuarapick,_Canada_-_2015-surface	SRP414816	Laval University	none	none	Environmental	Aquatic	Lake	Thermorkarst lake	Freshwater lake	SAS2a Lake	0	Upper	0.22-0.02µm	Summer	2015-08-15	55.1491	-77.4866	0.044
none		*Microbiome	Thermokarst lakes Summer vs Winter	Freshwater_microbial_communities_from_thermokarst_lake_SAS2a,_Kuujjuarapick,_Canada_-_2015-oxycline	SRP414816	Laval University	none	none	Environmental	Aquatic	Lake	Thermorkarst lake	Freshwater lake	SAS2a Lake	0.5	Interface	0.22-0.02µm	Summer	2015-08-15	55.1491	-77.4866	0.045
none		*Microbiome	Thermokarst lakes Summer vs Winter	Freshwater_microbial_communities_from_thermokarst_lake_SAS2a,_Kuujjuarapick,_Canada_-_2016-below_the_ice	SRP414816	Laval University	none	none	Environmental	Aquatic	Lake	Thermorkarst lake	Freshwater lake	SAS2a Lake	n/a	n/a	0.22-0.02µm	Winter	2016-03-15	55.1491	-77.4866	0.068
none		*Microbiome	Thermokarst lakes Summer vs Winter	Freshwater_microbial_communities_from_thermokarst_lake_SAS2a,_Kuujjuarapick,_Canada_-_2017-surface	SRP414816	Laval University	none	none	Environmental	Aquatic	Lake	Thermorkarst lake	Freshwater lake	SAS2a Lake	0.5	Upper	0.22-0.02µm	Summer	2017-09-02	55.1491	-77.4866	0.042
none		*Microbiome	Thermokarst lakes Summer vs Winter	Freshwater_microbial_communities_from_thermokarst_lake_SAS2a,_Kuujjuarapick,_Canada_-_2017-bottom	SRP414816	Laval University	none	none	Environmental	Aquatic	Lake	Thermorkarst lake	Freshwater lake	SAS2a Lake	2	Lower	0.22-0.02µm	Summer	2017-09-02	55.1491	-77.4866	0.11
none		*Microbiome	Thermokarst lakes Summer vs Winter	Freshwater_microbial_communities_from_thermokarst_lake_SAS2a,_Kuujjuarapick,_Canada_-_2015-surface	SRP414816	Laval University	none	none	Environmental	Aquatic	Lake	Thermorkarst lake	Freshwater lake	SAS2a Lake	0	Upper	0.22-0.02µm	Summer	2015-08-15	55.1491	-77.4866	0.044
none		*Microbiome	Thermokarst lakes Summer vs Winter	Freshwater_microbial_communities_from_thermokarst_lake_SAS2a,_Kuujjuarapick,_Canada_-_2015-oxycline	SRP414816	Laval University	none	none	Environmental	Aquatic	Lake	Thermorkarst lake	Freshwater lake	SAS2a Lake	0.5	Interface	0.22-0.02µm	Summer	2015-08-15	55.1491	-77.4866	0.045
none		*Microbiome	Thermokarst lakes Summer vs Winter	Freshwater_microbial_communities_from_thermokarst_lake_SAS2a,_Kuujjuarapick,_Canada_-_2016-below_the_ice	SRP414816	Laval University	none	none	Environmental	Aquatic	Lake	Thermorkarst lake	Freshwater lake	SAS2a Lake	n/a	n/a	0.22-0.02µm	Winter	2016-03-15	55.1491	-77.4866	0.068
none		*Microbiome	Thermokarst lakes Summer vs Winter	Freshwater_microbial_communities_from_thermokarst_lake_SAS2a,_Kuujjuarapick,_Canada_-_2017-surface	SRP414816	Laval University	none	none	Environmental	Aquatic	Lake	Thermorkarst lake	Freshwater lake	SAS2a Lake	0.5	Upper	0.22-0.02µm	Summer	2017-09-02	55.1491	-77.4866	0.042
none		*Microbiome	Thermokarst lakes Summer vs Winter	Freshwater_microbial_communities_from_thermokarst_lake_SAS2a,_Kuujjuarapick,_Canada_-_2017-bottom	SRP414816	Laval University	none	none	Environmental	Aquatic	Lake	Thermorkarst lake	Freshwater lake	SAS2a Lake	2	Lower	0.22-0.02µm	Summer	2017-09-02	55.1491	-77.4866	0.11
3300027712	1101161	*Microbiome	Freshwater microbial communities from Lake Croche, Canada to study carbon cycling - C_130208_EF_MetaG (SPAdes)	C_130208_EF_MetaG	SRX2954970	DOE Joint Genome Institute (JGI)	Ga0214893	Gs0131187	Environmental	Aquatic	Lake	Thermorkarst lake	Freshwater lake	Lake Croche	0.5	Upper	3-0.22µm	Winter	2013-02-08	46.8319	-72.5	0.021	10.46936/10.25585/60000587	29921005
3300027708	1101162	*Microbiome	Freshwater microbial communities from Lake Croche, Canada to study carbon cycling - C_130625_EF_MetaG (SPAdes)	C_130625_EF_MetaG	SRX2955011	DOE Joint Genome Institute (JGI)	Ga0214894	Gs0131188	Environmental	Aquatic	Lake	Thermorkarst lake	Freshwater lake	Lake Croche	0	Upper	3-0.22µm	Summer	2013-06-25	46.8319	-72.5	0.017	10.46936/10.25585/60000587	29921005
3300028393	1101163	*Microbiome	Freshwater microbial communities from Lake Croche, Canada to study carbon cycling - C_130625_MF_MetaG (v2)	C_130625_MF_MetaG	SRX2524537	DOE Joint Genome Institute (JGI)	Ga0214895	Gs0131189	Environmental	Aquatic	Lake	Thermorkarst lake	Freshwater lake	Lake Croche	3	Interface	3-0.22µm	Summer	2013-06-26	46.8319	-72.5	0.157	10.46936/10.25585/60000587	29921005
3300027747	1101164	*Microbiome	Freshwater microbial communities from Lake Croche, Canada to study carbon cycling - C_130820_EF_MetaG (SPAdes)	C_130820_EF_MetaG	SRX2955014	DOE Joint Genome Institute (JGI)	Ga0214896	Gs0131190	Environmental	Aquatic	Lake	Thermorkarst lake	Freshwater lake	Lake Croche	1.5	Upper	3-0.22µm	Summer	2013-08-20	46.8319	-72.5	0.016	10.46936/10.25585/60000587	29921005
3300027749	1101165	*Microbiome	Freshwater microbial communities from Lake Croche, Canada to study carbon cycling - C_130820_MF_MetaG (SPAdes)	C_130820_MF_MetaG	SRX2955013	DOE Joint Genome Institute (JGI)	Ga0214897	Gs0131191	Environmental	Aquatic	Lake	Thermorkarst lake	Freshwater lake	Lake Croche	5	Interface	3-0.22µm	Summer	2013-08-20	46.8319	-72.5	0.02	10.46936/10.25585/60000587	29921005
3300027741	1101166	*Microbiome	Freshwater microbial communities from Lake Croche, Canada to study carbon cycling - C_131016_EF_MetaG (SPAdes)	C_131016_EF_MetaG	SRX2955012	DOE Joint Genome Institute (JGI)	Ga0214898	Gs0131192	Environmental	Aquatic	Lake	Thermorkarst lake	Freshwater lake	Lake Croche	2	Upper	3-0.22µm	Winter	2013-10-16	46.8319	-72.5	0.021	10.46936/10.25585/60000587	29921005
3300028392	1101167	*Microbiome	Freshwater microbial communities from Lake Croche, Canada to study carbon cycling - C_131016_MF_MetaG (v2)	C_131016_MF_MetaG	SRX2524546	DOE Joint Genome Institute (JGI)	Ga0214899	Gs0131193	Environmental	Aquatic	Lake	Thermorkarst lake	Freshwater lake	Lake Croche	6	Interface	3-0.22µm	Winter	2013-10-16	46.8319	-72.5	0.029	10.46936/10.25585/60000587	29921005
3300027777	1101168	*Microbiome	Freshwater microbial communities from Lake Croche, Canada to study carbon cycling - C_140205_EF_MetaG (SPAdes)	C_140205_EF_MetaG	SRX2955010	DOE Joint Genome Institute (JGI)	Ga0214900	Gs0131194	Environmental	Aquatic	Lake	Thermorkarst lake	Freshwater lake	Lake Croche	0.5	Upper	3-0.22µm	Winter	2014-02-05	46.8319	-72.5	0.026	10.46936/10.25585/60000587	29921005
3300027770	1101169	*Microbiome	Freshwater microbial communities from Lake Montjoie, Canada to study carbon cycling - M_130207_XF_MetaG (SPAdes)	M_130207_XF_MetaG	SRX2996440	DOE Joint Genome Institute (JGI)	Ga0214901	Gs0131195	Environmental	Aquatic	Lake	Thermorkarst lake	Freshwater lake	Lake Montjoie	n/a	Upper	3-0.22µm	Winter	2013-02-07	45.4091	-72.0994	0.046	10.46936/10.25585/60000587	29921005
3300028394	1101170	*Microbiome	Freshwater microbial communities from Lake Montjoie, Canada to study carbon cycling - M_130628_MF_MetaG (v2)	M_130628_MF_MetaG	SRX2524547	DOE Joint Genome Institute (JGI)	Ga0214902	Gs0131196	Environmental	Aquatic	Lake	Thermorkarst lake	Freshwater lake	Lake Montjoie	4	Interface	3-0.22µm	Summer	2013-06-28	45.4091	-72.0994	0.055	10.46936/10.25585/60000587	29921005
3300027963	1101171	*Microbiome	Freshwater microbial communities from Lake Montjoie, Canada to study carbon cycling - M_130807_EF_MetaG (SPAdes)	M_130807_EF_MetaG	SRX2996444	DOE Joint Genome Institute (JGI)	Ga0214903	Gs0131197	Environmental	Aquatic	Lake	Thermorkarst lake	Freshwater lake	Lake Montjoie	3	Upper	3-0.22µm	Summer	2013-08-07	45.4091	-72.0994	0.016	10.46936/10.25585/60000587	29921005
3300027754	1101172	*Microbiome	Freshwater microbial communities from Lake Montjoie, Canada to study carbon cycling - M_130807_MF_MetaG (SPAdes)	M_130807_MF_MetaG	SRX2996438	DOE Joint Genome Institute (JGI)	Ga0214904	Gs0131198	Environmental	Aquatic	Lake	Thermorkarst lake	Freshwater lake	Lake Montjoie	8	Interface	3-0.22µm	Summer	2013-08-07	45.4091	-72.0994	0.054	10.46936/10.25585/60000587	29921005
3300027736	1101173	*Microbiome	Freshwater microbial communities from Lake Montjoie, Canada to study carbon cycling - M_140205_XF_MetaG (SPAdes)	M_140205_XF_MetaG	SRX2996439	DOE Joint Genome Institute (JGI)	Ga0214905	Gs0131199	Environmental	Aquatic	Lake	Thermorkarst lake	Freshwater lake	Lake Montjoie	n/a	n/a	3-0.22µm	Winter	2014-02-05	45.4091	-72.0994	0.042	10.46936/10.25585/60000587	29921005
3300027746	1101174	*Microbiome	Freshwater microbial communities from Lake Montjoie, Canada to study carbon cycling - M_140625_MF_MetaG (SPAdes)	M_140625_MF_MetaG	SRX2996445	DOE Joint Genome Institute (JGI)	Ga0214906	Gs0131200	Environmental	Aquatic	Lake	Thermorkarst lake	Freshwater lake	Lake Montjoie	6	Interface	3-0.22µm	Summer	2014-06-25	45.4091	-72.0994	0.065	10.46936/10.25585/60000587	29921005
3300027760	1101175	*Microbiome	Freshwater microbial communities from Lake Montjoie, Canada to study carbon cycling - M_140807_EF_MetaG (SPAdes)	M_140807_EF_MetaG	SRX2996446	DOE Joint Genome Institute (JGI)	Ga0214907	Gs0131201	Environmental	Aquatic	Lake	Thermorkarst lake	Freshwater lake	Lake Montjoie	2	Upper	3-0.22µm	Summer	2014-08-07	45.4091	-72.0994	0.066	10.46936/10.25585/60000587	29921005
3300027971	1101176	*Microbiome	Freshwater microbial communities from Lake Montjoie, Canada to study carbon cycling - M_140807_MF_MetaG (SPAdes)	M_140807_MF_MetaG	SRX2996443	DOE Joint Genome Institute (JGI)	Ga0214908	Gs0131202	Environmental	Aquatic	Lake	Thermorkarst lake	Freshwater lake	Lake Montjoie	7	Interface	3-0.22µm	Summer	2014-08-07	45.4091	-72.0994	0.065	10.46936/10.25585/60000587	29921005
3300027759	1101177	*Microbiome	Freshwater microbial communities from Lake Simoncouche, Canada to study carbon cycling - S_130206_EF_MetaG (SPAdes)	S_130206_EF_MetaG	SRX2996442	DOE Joint Genome Institute (JGI)	Ga0214909	Gs0131203	Environmental	Aquatic	Lake	Thermorkarst lake	Freshwater lake	Lake Simoncouche	1	Upper	3-0.22µm	Winter	2013-02-06	48.2311	-71.2508	0.119	10.46936/10.25585/60000587	29921005
3300027969	1101178	*Microbiome	Freshwater microbial communities from Lake Simoncouche, Canada to study carbon cycling - S_130626_EF_MetaG (SPAdes)	S_130626_EF_MetaG	SRX2996437	DOE Joint Genome Institute (JGI)	Ga0214910	Gs0131204	Environmental	Aquatic	Lake	Thermorkarst lake	Freshwater lake	Lake Simoncouche	1	Upper	3-0.22µm	Summer	2013-06-28	48.2311	-71.2508	0.063	10.46936/10.25585/60000587	29921005
3300027734	1101179	*Microbiome	Freshwater microbial communities from Lake Simoncouche, Canada to study carbon cycling - S_130805_EF_MetaG (SPAdes)	S_130805_EF_MetaG	SRX2996441	DOE Joint Genome Institute (JGI)	Ga0214911	Gs0131205	Environmental	Aquatic	Lake	Thermorkarst lake	Freshwater lake	Lake Simoncouche	2	Upper	3-0.22µm	Summer	2013-08-05	48.2311	-71.2508	n/a	10.46936/10.25585/60000587	29921005
3300027733	1101180	*Microbiome	Freshwater microbial communities from Lake Simoncouche, Canada to study carbon cycling - S_130805_MF_MetaG (SPAdes)	S_130805_MF_MetaG	SRX2996491	DOE Joint Genome Institute (JGI)	Ga0214912	Gs0131206	Environmental	Aquatic	Lake	Thermorkarst lake	Freshwater lake	Lake Simoncouche	5	Interface	3-0.22µm	Summer	2013-08-05	48.2311	-71.2508	n/a	10.46936/10.25585/60000587	29921005
3300027782	1101181	*Microbiome	Freshwater microbial communities from Lake Simoncouche, Canada to study carbon cycling - S_140212_EF_MetaG (SPAdes)	S_140212_EF_MetaG	SRX2996495	DOE Joint Genome Institute (JGI)	Ga0214913	Gs0131207	Environmental	Aquatic	Lake	Thermorkarst lake	Freshwater lake	Lake Simoncouche	1	Upper	3-0.22µm	Winter	2014-02-12	48.2311	-71.2508	n/a	10.46936/10.25585/60000587	29921005
3300027763	1101182	*Microbiome	Freshwater microbial communities from Lake Simoncouche, Canada to study carbon cycling - S_140625_EF_MetaG (SPAdes)	S_140625_EF_MetaG	SRX2996493	DOE Joint Genome Institute (JGI)	Ga0214914	Gs0131208	Environmental	Aquatic	Lake	Thermorkarst lake	Freshwater lake	Lake Simoncouche	1	Upper	3-0.22µm	Summer	2014-06-25	48.2311	-71.2508	0.018	10.46936/10.25585/60000587	29921005
3300027973	1101183	*Microbiome	Freshwater microbial communities from Lake Simoncouche, Canada to study carbon cycling - S_140806_EF_MetaG (SPAdes)	S_140806_EF_MetaG	SRX2996492	DOE Joint Genome Institute (JGI)	Ga0214915	Gs0131209	Environmental	Aquatic	Lake	Thermorkarst lake	Freshwater lake	Lake Simoncouche	2	Upper	3-0.22µm	Summer	2014-08-06	48.2311	-71.2508	0.019	10.46936/10.25585/60000587	29921005
3300027974	1101184	*Microbiome	Freshwater microbial communities from Lake Simoncouche, Canada to study carbon cycling - S_140806_MF_MetaG (SPAdes)	S_140806_MF_MetaG	SRX2996489	DOE Joint Genome Institute (JGI)	Ga0214916	Gs0131210	Environmental	Aquatic	Lake	Thermorkarst lake	Freshwater lake	Lake Simoncouche	5	Interface	3-0.22µm	Summer	2014-08-06	48.2311	-71.2508	0.021	10.46936/10.25585/60000587	29921005
3300022752	1159364	*Microbiome	Freshwater microbial communities from Lake Lanier, Atlanta, Georgia, United States - LL_1208_BB	LL_1208_BB_MetaG	SRX4664138, SRX4664137, SRX4664139, SRX4664140	DOE Joint Genome Institute (JGI)	Ga0214917	Gs0131211	Environmental	Aquatic	Lake	Thermorkarst lake	Freshwater lake	Lake Lanier	2	Upper	1.6-0.2µm	Summer	2012-07-02	34.2611	-83.95	0.055	10.46936/10.25585/60000938	10.1111/1462-2920.15112
3300023184	1159365	*Microbiome	Freshwater microbial communities from Lake Lanier, Atlanta, Georgia, United States - LL-1503	LL-1503_MetaG	SRX4822628, SRX4822629	DOE Joint Genome Institute (JGI)	Ga0214919	Gs0131211	Environmental	Aquatic	Lake	Thermorkarst lake	Freshwater lake	Lake Lanier	2	Upper	1.6-0.2µm	Winter	2015-03-15	34.2611	-83.95	0.047	10.46936/10.25585/60000938	10.1111/1462-2920.15112
3300023174	1159366	*Microbiome	Freshwater microbial communities from Lake Lanier, Atlanta, Georgia, United States - LL-1505	LL-1505_MetaG	SRX4664145, SRX4664144, SRX4664147, SRX4664146, SRX4664143, SRX4664142	DOE Joint Genome Institute (JGI)	Ga0214921	Gs0131211	Environmental	Aquatic	Lake	Thermorkarst lake	Freshwater lake	Lake Lanier	2	Upper	1.6-0.2µm	Spring	2015-05-28	34.2611	-83.95	0.049	10.46936/10.25585/60000938	10.1111/1462-2920.15112
3300023179	1159367	*Microbiome	Freshwater microbial communities from Lake Lanier, Atlanta, Georgia, United States - LL-1510	LL-1510_MetaG	SRX4664273, SRX4664272, SRX4664274, SRX4664271, SRX4664270	DOE Joint Genome Institute (JGI)	Ga0214923	Gs0131211	Environmental	Aquatic	Lake	Thermorkarst lake	Freshwater lake	Lake Lanier	2	Upper	1.6-0.2µm	Fall	2015-10-15	34.2611	-83.95	0.052	10.46936/10.25585/60000938	10.1111/1462-2920.15112
3300025601	1070358	*Microbiome	Saline lake microbial communities from Ace Lake, Antarctica - Antarctic Ace Lake Metagenome 02UK1 (SPAdes)	Antarctic Ace Lake Metagenome 02UK1	SRX2746612	DOE Joint Genome Institute (JGI) or J. Craig Venter Institute	Ga0208768	Gs0062048	Environmental	Aquatic	Lake	Meromictic lake	Non-marine Saline and Alkaline water	Ace Lake	5	Upper	3µm	Spring	2008-11-19	-68.4725	78.188	36.416	10.46936/10.25585/60001034	22124488
3300025513	1070359	*Microbiome	Saline lake microbial communities from Ace Lake, Antarctica - Antarctic Ace Lake Metagenome 02UKD (SPAdes)	Antarctic Ace Lake Metagenome 02UKD	SRX2746610	DOE Joint Genome Institute (JGI) or J. Craig Venter Institute	Ga0208413	Gs0062048	Environmental	Aquatic	Lake	Meromictic lake	Non-marine Saline and Alkaline water	Ace Lake	5	Upper	0.8µm	Spring	2008-11-19	-68.4725	78.188	36.416	10.46936/10.25585/60001034	22124488
3300025425	1070360	*Microbiome	Saline lake microbial communities from Ace Lake, Antarctica - Antarctic Ace Lake Metagenome 02UK8 (SPAdes)	Antarctic Ace Lake Metagenome 02UK8	SRX2746611	DOE Joint Genome Institute (JGI) or J. Craig Venter Institute	Ga0208646	Gs0062048	Environmental	Aquatic	Lake	Meromictic lake	Non-marine Saline and Alkaline water	Ace Lake	5	Upper	0.1µm	Spring	2008-11-19	-68.4725	78.188	36.416	10.46936/10.25585/60001034	22124488
3300025433	1070361	*Microbiome	Saline lake microbial communities from Ace Lake, Antarctica - Antarctic Ace Lake Metagenome 02UKK (SPAdes)	Antarctic Ace Lake Metagenome 02UKK	SRX2746613	DOE Joint Genome Institute (JGI) or J. Craig Venter Institute	Ga0208900	Gs0062048	Environmental	Aquatic	Lake	Meromictic lake	Non-marine Saline and Alkaline water	Ace Lake	12.8	Interface	3µm	Spring	2008-11-21	-68.4725	78.188	39.262	10.46936/10.25585/60001034	22124488
3300025380	1070362	*Microbiome	Saline lake microbial communities from Ace Lake, Antarctica - Antarctic Ace Lake Metagenome 02UKF (SPAdes)	Antarctic Ace Lake Metagenome 02UKF	SRX2746696	DOE Joint Genome Institute (JGI) or J. Craig Venter Institute	Ga0208901	Gs0062048	Environmental	Aquatic	Lake	Meromictic lake	Non-marine Saline and Alkaline water	Ace Lake	12.8	Interface	0.8µm	Spring	2008-11-21	-68.4725	78.188	39.262	10.46936/10.25585/60001034	22124488
3300025362	1070363	*Microbiome	Saline lake microbial communities from Ace Lake, Antarctica - Antarctic Ace Lake Metagenome 02UKA (SPAdes)	Antarctic Ace Lake Metagenome 02UKA	SRX2746697	DOE Joint Genome Institute (JGI) or J. Craig Venter Institute	Ga0208647	Gs0062048	Environmental	Aquatic	Lake	Meromictic lake	Non-marine Saline and Alkaline water	Ace Lake	12.8	Interface	0.1µm	Spring	2008-11-21	-68.4725	78.188	39.262	10.46936/10.25585/60001034	22124488
3300025649	1070364	*Microbiome	Saline lake microbial communities from Ace Lake, Antarctica - Antarctic Ace Lake Metagenome 02UKM (SPAdes)	Antarctic Ace Lake Metagenome 02UKM	SRX2746861	DOE Joint Genome Institute (JGI) or J. Craig Venter Institute	Ga0208279	Gs0062048	Environmental	Aquatic	Lake	Meromictic lake	Non-marine Saline and Alkaline water	Ace Lake	14.1	Lower	3µm	Spring	2008-11-21	-68.4725	78.188	42.777	10.46936/10.25585/60001034	22124488
3300025628	1070365	*Microbiome	Saline lake microbial communities from Ace Lake, Antarctica - Antarctic Ace Lake Metagenome 02UKH (SPAdes)	Antarctic Ace Lake Metagenome 02UKH	SRX2746859	DOE Joint Genome Institute (JGI) or J. Craig Venter Institute	Ga0208902	Gs0062048	Environmental	Aquatic	Lake	Meromictic lake	Non-marine Saline and Alkaline water	Ace Lake	14.1	Lower	0.8µm	Spring	2008-11-21	-68.4725	78.188	42.777	10.46936/10.25585/60001034	22124488
3300025697	1070366	*Microbiome	Saline lake microbial communities from Ace Lake, Antarctica- Antarctic Ace Lake Metagenome 02UKC (SPAdes)	Antarctic Ace Lake Metagenome 02UKC	SRX2746858	DOE Joint Genome Institute (JGI) or J. Craig Venter Institute	Ga0208769	Gs0062048	Environmental	Aquatic	Lake	Meromictic lake	Non-marine Saline and Alkaline water	Ace Lake	14.1	Lower	0.1µm	Spring	2008-11-21	-68.4725	78.188	42.777	10.46936/10.25585/60001034	22124488
3300025502	1070367	*Microbiome	Saline lake microbial communities from Ace Lake, Antarctica - Antarctic Ace Lake Metagenome 02UKJ (SPAdes)	Antarctic Ace Lake Metagenome 02UKJ	SRX2746860	DOE Joint Genome Institute (JGI) or J. Craig Venter Institute	Ga0208903	Gs0062048	Environmental	Aquatic	Lake	Meromictic lake	Non-marine Saline and Alkaline water	Ace Lake	11.8	Upper	3µm	Spring	2008-11-21	-68.4725	78.188	36.416	10.46936/10.25585/60001034	22124488
3300025603	1070368	*Microbiome	Saline lake microbial communities from Ace Lake, Antarctica - Antarctic Ace Lake Metagenome 02UKE (SPAdes)	Antarctic Ace Lake Metagenome 02UKE	SRX2746863	DOE Joint Genome Institute (JGI) or J. Craig Venter Institute	Ga0208414	Gs0062048	Environmental	Aquatic	Lake	Meromictic lake	Non-marine Saline and Alkaline water	Ace Lake	11.8	Upper	0.8µm	Spring	2008-11-21	-68.4725	78.188	36.416	10.46936/10.25585/60001034	22124488
3300025438	1070369	*Microbiome	Saline lake microbial communities from Ace Lake, Antarctica - Antarctic Ace Lake Metagenome 02UK9 (SPAdes)	Antarctic Ace Lake Metagenome 02UK9	SRX2747200	DOE Joint Genome Institute (JGI) or J. Craig Venter Institute	Ga0208770	Gs0062048	Environmental	Aquatic	Lake	Meromictic lake	Non-marine Saline and Alkaline water	Ace Lake	11.8	Upper	0.1µm	Spring	2008-11-21	-68.4725	78.188	36.416	10.46936/10.25585/60001034	22124488
3300025642	1070370	*Microbiome	Saline lake microbial communities from Ace Lake, Antarctica - Antarctic Ace Lake Metagenome 02UKL (SPAdes)	Antarctic Ace Lake Metagenome 02UKL	SRX2747199	DOE Joint Genome Institute (JGI) or J. Craig Venter Institute	Ga0208648	Gs0062048	Environmental	Aquatic	Lake	Meromictic lake	Non-marine Saline and Alkaline water	Ace Lake	18	Lower	3µm	Spring	2008-11-21	-68.4725	78.188	56.414	10.46936/10.25585/60001034	22124488
3300025586	1070371	*Microbiome	Saline lake microbial communities from Ace Lake, Antarctica - Antarctic Ace Lake Metagenome 02UKG (SPAdes)	Antarctic Ace Lake Metagenome 02UKG	SRX2839725	DOE Joint Genome Institute (JGI) or J. Craig Venter Institute	Ga0207996	Gs0062048	Environmental	Aquatic	Lake	Meromictic lake	Non-marine Saline and Alkaline water	Ace Lake	18	Lower	0.8µm	Spring	2008-11-21	-68.4725	78.188	56.414	10.46936/10.25585/60001034	22124488
3300025698	1070373	*Microbiome	Saline lake microbial communities from Ace Lake, Antarctica - Antarctic Ace Lake Metagenome 02UKX (SPAdes)	Antarctic Ace Lake Metagenome 02UKX	SRX2747203	DOE Joint Genome Institute (JGI) or J. Craig Venter Institute	Ga0208771	Gs0062048	Environmental	Aquatic	Lake	Meromictic lake	Non-marine Saline and Alkaline water	Ace Lake	23	Lower	3µm	Spring	2008-11-23	-68.4725	78.188	59.727	10.46936/10.25585/60001034	22124488
3300025736	1070375	*Microbiome	Saline lake microbial communities from Ace Lake, Antarctica - Antarctic Ace Lake Metagenome 02UKN (SPAdes)	Antarctic Ace Lake Metagenome 02UKN	SRX2747202	DOE Joint Genome Institute (JGI) or J. Craig Venter Institute	Ga0207997	Gs0062048	Environmental	Aquatic	Lake	Meromictic lake	Non-marine Saline and Alkaline water	Ace Lake	23	Lower	0.1µm	Spring	2008-11-23	-68.4725	78.188	59.727	10.46936/10.25585/60001034	22124488
3300022882	1166852	*Microbiome	Saline water microbial communities from Ace Lake, Antarctica - #91	Antarctic Ace Lake metagenome #91	SRX4395110	DOE Joint Genome Institute (JGI) or J. Craig Venter Institute	Ga0222626	Gs0062048	Environmental	Aquatic	Lake	Meromictic lake	Non-marine Saline and Alkaline water	Ace Lake	13.5	Interface	3µm	Spring	2013-11-26	-68.4725	78.188	39.262	10.46936/10.25585/60001034	32772914
3300023244	1166853	*Microbiome	Saline water microbial communities from Ace Lake, Antarctica - #93	Antarctic Ace Lake metagenome #93	SRX4395981	DOE Joint Genome Institute (JGI) or J. Craig Venter Institute	Ga0222627	Gs0062048	Environmental	Aquatic	Lake	Meromictic lake	Non-marine Saline and Alkaline water	Ace Lake	13.5	Interface	0.8µm	Spring	2013-11-26	-68.4725	78.188	39.262	10.46936/10.25585/60001034	32772914
3300022871	1166854	*Microbiome	Saline water microbial communities from Ace Lake, Antarctica - #95	Antarctic Ace Lake metagenome #95	SRX4395980	DOE Joint Genome Institute (JGI) or J. Craig Venter Institute	Ga0222628	Gs0062048	Environmental	Aquatic	Lake	Meromictic lake	Non-marine Saline and Alkaline water	Ace Lake	13.5	Interface	0.1µm	Spring	2013-11-26	-68.4725	78.188	39.262	10.46936/10.25585/60001034	32772914
3300022867	1166855	*Microbiome	Saline water microbial communities from Ace Lake, Antarctica - #1	Antarctic Ace Lake metagenome #1	SRX4396127	DOE Joint Genome Institute (JGI) or J. Craig Venter Institute	Ga0222629	Gs0062048	Environmental	Aquatic	Lake	Meromictic lake	Non-marine Saline and Alkaline water	Ace Lake	5	Upper	3µm	Spring	2013-11-24	-68.4725	78.188	36.416	10.46936/10.25585/60001034	32772914
3300023243	1166856	*Microbiome	Saline water microbial communities from Ace Lake, Antarctica - #3	Antarctic Ace Lake metagenome #3	SRX4396195	DOE Joint Genome Institute (JGI) or J. Craig Venter Institute	Ga0222630	Gs0062048	Environmental	Aquatic	Lake	Meromictic lake	Non-marine Saline and Alkaline water	Ace Lake	5	Upper	0.8µm	Spring	2013-11-24	-68.4725	78.188	36.416	10.46936/10.25585/60001034	32772914
3300022843	1166857	*Microbiome	Saline water microbial communities from Ace Lake, Antarctica - #5	Antarctic Ace Lake metagenome #5	SRX4396193	DOE Joint Genome Institute (JGI) or J. Craig Venter Institute	Ga0222631	Gs0062048	Environmental	Aquatic	Lake	Meromictic lake	Non-marine Saline and Alkaline water	Ace Lake	5	Upper	0.1µm	Spring	2013-11-24	-68.4725	78.188	36.416	10.46936/10.25585/60001034	32772914
3300022842	1166858	*Microbiome	Saline water microbial communities from Ace Lake, Antarctica - #46	Antarctic Ace Lake metagenome #46	SRX4396386	DOE Joint Genome Institute (JGI) or J. Craig Venter Institute	Ga0222632	Gs0062048	Environmental	Aquatic	Lake	Meromictic lake	Non-marine Saline and Alkaline water	Ace Lake	12.5	Upper	3µm	Spring	2013-11-25	-68.4725	78.188	36.416	10.46936/10.25585/60001034	32772914
3300022847	1166859	*Microbiome	Saline water microbial communities from Ace Lake, Antarctica - #48	Antarctic Ace Lake metagenome #48	SRX4396385	DOE Joint Genome Institute (JGI) or J. Craig Venter Institute	Ga0222633	Gs0062048	Environmental	Aquatic	Lake	Meromictic lake	Non-marine Saline and Alkaline water	Ace Lake	12.5	Upper	0.8µm	Spring	2013-11-25	-68.4725	78.188	36.416	10.46936/10.25585/60001034	32772914
3300023235	1166860	*Microbiome	Saline water microbial communities from Ace Lake, Antarctica - #50	Antarctic Ace Lake metagenome #50	SRX4396532	DOE Joint Genome Institute (JGI) or J. Craig Venter Institute	Ga0222634	Gs0062048	Environmental	Aquatic	Lake	Meromictic lake	Non-marine Saline and Alkaline water	Ace Lake	12.5	Upper	0.1µm	Spring	2013-11-25	-68.4725	78.188	36.416	10.46936/10.25585/60001034	32772914
3300023234	1166861	*Microbiome	Saline water microbial communities from Ace Lake, Antarctica - #139	Antarctic Ace Lake metagenome #139	SRX4396696	DOE Joint Genome Institute (JGI) or J. Craig Venter Institute	Ga0222635	Gs0062048	Environmental	Aquatic	Lake	Meromictic lake	Non-marine Saline and Alkaline water	Ace Lake	15	Lower	3µm	Spring	2013-11-26	-68.4725	78.188	42.777	10.46936/10.25585/60001034	32772914
3300023435	1166863	*Microbiome	Saline water microbial communities from Ace Lake, Antarctica - #143	Antarctic Ace Lake metagenome #143	SRX4396709	DOE Joint Genome Institute (JGI) or J. Craig Venter Institute	Ga0222637	Gs0062048	Environmental	Aquatic	Lake	Meromictic lake	Non-marine Saline and Alkaline water	Ace Lake	15	Lower	0.1µm	Spring	2013-11-26	-68.4725	78.188	42.777	10.46936/10.25585/60001034	32772914
3300023298	1166864	*Microbiome	Saline water microbial communities from Ace Lake, Antarctica - #183	Antarctic Ace Lake metagenome #183	SRX4396746	DOE Joint Genome Institute (JGI) or J. Craig Venter Institute	Ga0222638	Gs0062048	Environmental	Aquatic	Lake	Meromictic lake	Non-marine Saline and Alkaline water	Ace Lake	19	Lower	3µm	Spring	2013-11-26	-68.4725	78.188	56.414	10.46936/10.25585/60001034	32772914
3300023262	1166865	*Microbiome	Saline water microbial communities from Ace Lake, Antarctica - #185	Antarctic Ace Lake metagenome #185	SRX4396747	DOE Joint Genome Institute (JGI) or J. Craig Venter Institute	Ga0222639	Gs0062048	Environmental	Aquatic	Lake	Meromictic lake	Non-marine Saline and Alkaline water	Ace Lake	19	Lower	0.8µm	Spring	2013-11-26	-68.4725	78.188	56.414	10.46936/10.25585/60001034	32772914
3300023297	1166866	*Microbiome	Saline water microbial communities from Ace Lake, Antarctica - #187	Antarctic Ace Lake metagenome #187	SRX4396749	DOE Joint Genome Institute (JGI) or J. Craig Venter Institute	Ga0222640	Gs0062048	Environmental	Aquatic	Lake	Meromictic lake	Non-marine Saline and Alkaline water	Ace Lake	19	Lower	0.1µm	Spring	2013-11-26	-68.4725	78.188	56.414	10.46936/10.25585/60001034	32772914
3300022828	1166867	*Microbiome	Saline water microbial communities from Ace Lake, Antarctica - #227	Antarctic Ace Lake metagenome #227	SRX4396748	DOE Joint Genome Institute (JGI) or J. Craig Venter Institute	Ga0222641	Gs0062048	Environmental	Aquatic	Lake	Meromictic lake	Non-marine Saline and Alkaline water	Ace Lake	24	Lower	3µm	Spring	2013-11-27	-68.4725	78.188	59.727	10.46936/10.25585/60001034	32772914
3300022887	1166868	*Microbiome	Saline water microbial communities from Ace Lake, Antarctica - #229	Antarctic Ace Lake metagenome #229	SRX4396750	DOE Joint Genome Institute (JGI) or J. Craig Venter Institute	Ga0222642	Gs0062048	Environmental	Aquatic	Lake	Meromictic lake	Non-marine Saline and Alkaline water	Ace Lake	24	Lower	0.8µm	Spring	2013-11-27	-68.4725	78.188	59.727	10.46936/10.25585/60001034	32772914
3300022841	1166870	*Microbiome	Saline water microbial communities from Ace Lake, Antarctica - #291	Antarctic Ace Lake metagenome #291	SRX4396754	DOE Joint Genome Institute (JGI) or J. Craig Venter Institute	Ga0222644	Gs0062048	Environmental	Aquatic	Lake	Meromictic lake	Non-marine Saline and Alkaline water	Ace Lake	0	Upper	3µm	Summer	2014-12-17	-68.4725	78.188	36.416	10.46936/10.25585/60001034	32772914
3300022833	1166871	*Microbiome	Saline water microbial communities from Ace Lake, Antarctica - #292	Antarctic Ace Lake metagenome #292	SRX4396753	DOE Joint Genome Institute (JGI) or J. Craig Venter Institute	Ga0222645	Gs0062048	Environmental	Aquatic	Lake	Meromictic lake	Non-marine Saline and Alkaline water	Ace Lake	0	Upper	0.8µm	Summer	2014-12-17	-68.4725	78.188	36.416	10.46936/10.25585/60001034	32772914
3300022822	1166872	*Microbiome	Saline water microbial communities from Ace Lake, Antarctica - #293	Antarctic Ace Lake metagenome #293	SRX4396752	DOE Joint Genome Institute (JGI) or J. Craig Venter Institute	Ga0222646	Gs0062048	Environmental	Aquatic	Lake	Meromictic lake	Non-marine Saline and Alkaline water	Ace Lake	0	Upper	0.1µm	Summer	2014-12-17	-68.4725	78.188	36.416	10.46936/10.25585/60001034	32772914
3300022827	1166873	*Microbiome	Saline water microbial communities from Ace Lake, Antarctica - #333	Antarctic Ace Lake metagenome #333	SRX4396774	DOE Joint Genome Institute (JGI) or J. Craig Venter Institute	Ga0222647	Gs0062048	Environmental	Aquatic	Lake	Meromictic lake	Non-marine Saline and Alkaline water	Ace Lake	0	Upper	3µm	Summer	2014-02-15	-68.4725	78.188	36.416	10.46936/10.25585/60001034	32772914
3300023054	1166874	*Microbiome	Saline water microbial communities from Ace Lake, Antarctica - #335	Antarctic Ace Lake metagenome #335	SRX4396772	DOE Joint Genome Institute (JGI) or J. Craig Venter Institute	Ga0222648	Gs0062048	Environmental	Aquatic	Lake	Meromictic lake	Non-marine Saline and Alkaline water	Ace Lake	0	Upper	0.8µm	Summer	2014-02-15	-68.4725	78.188	36.416	10.46936/10.25585/60001034	32772914
3300022839	1166875	*Microbiome	Saline water microbial communities from Ace Lake, Antarctica - #337	Antarctic Ace Lake metagenome #337	SRX4396773	DOE Joint Genome Institute (JGI) or J. Craig Venter Institute	Ga0222649	Gs0062048	Environmental	Aquatic	Lake	Meromictic lake	Non-marine Saline and Alkaline water	Ace Lake	0	Upper	0.1µm	Summer	2014-02-15	-68.4725	78.188	36.416	10.46936/10.25585/60001034	32772914
3300023237	1166876	*Microbiome	Saline water microbial communities from Ace Lake, Antarctica - #367	Antarctic Ace Lake metagenome #367	SRX4396775	DOE Joint Genome Institute (JGI) or J. Craig Venter Institute	Ga0222650	Gs0062048	Environmental	Aquatic	Lake	Meromictic lake	Non-marine Saline and Alkaline water	Ace Lake	5	Upper	3µm	Winter	2014-07-02	-68.4725	78.188	36.416	10.46936/10.25585/60001034	32772914
3300022866	1166877	*Microbiome	Saline water microbial communities from Ace Lake, Antarctica - #369	Antarctic Ace Lake metagenome #369	SRX4396778	DOE Joint Genome Institute (JGI) or J. Craig Venter Institute	Ga0222651	Gs0062048	Environmental	Aquatic	Lake	Meromictic lake	Non-marine Saline and Alkaline water	Ace Lake	5	Upper	0.8µm	Winter	2014-07-02	-68.4725	78.188	36.416	10.46936/10.25585/60001034	32772914
3300022857	1166879	*Microbiome	Saline water microbial communities from Ace Lake, Antarctica - #419	Antarctic Ace Lake metagenome #419	SRX4396777	DOE Joint Genome Institute (JGI) or J. Craig Venter Institute	Ga0222653	Gs0062048	Environmental	Aquatic	Lake	Meromictic lake	Non-marine Saline and Alkaline water	Ace Lake	12.5	Upper	3µm	Winter	2014-07-03	-68.4725	78.188	36.416	10.46936/10.25585/60001034	32772914
3300022836	1166880	*Microbiome	Saline water microbial communities from Ace Lake, Antarctica - #421	Antarctic Ace Lake metagenome #421	SRX4396779	DOE Joint Genome Institute (JGI) or J. Craig Venter Institute	Ga0222654	Gs0062048	Environmental	Aquatic	Lake	Meromictic lake	Non-marine Saline and Alkaline water	Ace Lake	12.5	Upper	0.8µm	Winter	2014-07-03	-68.4725	78.188	36.416	10.46936/10.25585/60001034	32772914
3300023245	1166881	*Microbiome	Saline water microbial communities from Ace Lake, Antarctica - #423	Antarctic Ace Lake metagenome #423	SRX4396803	DOE Joint Genome Institute (JGI) or J. Craig Venter Institute	Ga0222655	Gs0062048	Environmental	Aquatic	Lake	Meromictic lake	Non-marine Saline and Alkaline water	Ace Lake	12.5	Upper	0.1µm	Winter	2014-07-03	-68.4725	78.188	36.416	10.46936/10.25585/60001034	32772914
3300022834	1166882	*Microbiome	Saline water microbial communities from Ace Lake, Antarctica - #472	Antarctic Ace Lake metagenome #472	SRX4396798	DOE Joint Genome Institute (JGI) or J. Craig Venter Institute	Ga0222656	Gs0062048	Environmental	Aquatic	Lake	Meromictic lake	Non-marine Saline and Alkaline water	Ace Lake	13.5	Interface	3µm	Winter	2014-07-03	-68.4725	78.188	39.262	10.46936/10.25585/60001034	32772914
3300023241	1166883	*Microbiome	Saline water microbial communities from Ace Lake, Antarctica - #474	Antarctic Ace Lake metagenome #474	SRX4396804	DOE Joint Genome Institute (JGI) or J. Craig Venter Institute	Ga0222657	Gs0062048	Environmental	Aquatic	Lake	Meromictic lake	Non-marine Saline and Alkaline water	Ace Lake	13.5	Interface	0.8µm	Winter	2014-07-03	-68.4725	78.188	39.262	10.46936/10.25585/60001034	32772914
3300023257	1166884	*Microbiome	Saline water microbial communities from Ace Lake, Antarctica - #476	Antarctic Ace Lake metagenome #476	SRX4396802	DOE Joint Genome Institute (JGI) or J. Craig Venter Institute	Ga0222658	Gs0062048	Environmental	Aquatic	Lake	Meromictic lake	Non-marine Saline and Alkaline water	Ace Lake	13.5	Interface	0.1µm	Winter	2014-07-03	-68.4725	78.188	39.262	10.46936/10.25585/60001034	32772914
3300023236	1166885	*Microbiome	Saline water microbial communities from Ace Lake, Antarctica - #547	Antarctic Ace Lake metagenome #547	SRX4397125	DOE Joint Genome Institute (JGI) or J. Craig Venter Institute	Ga0222659	Gs0062048	Environmental	Aquatic	Lake	Meromictic lake	Non-marine Saline and Alkaline water	Ace Lake	5	Upper	3µm	Winter	2014-08-20	-68.4725	78.188	36.416	10.46936/10.25585/60001034	32772914
3300023239	1166886	*Microbiome	Saline water microbial communities from Ace Lake, Antarctica - #549	Antarctic Ace Lake metagenome #549	SRX4397122	DOE Joint Genome Institute (JGI) or J. Craig Venter Institute	Ga0222660	Gs0062048	Environmental	Aquatic	Lake	Meromictic lake	Non-marine Saline and Alkaline water	Ace Lake	5	Upper	0.8µm	Winter	2014-08-20	-68.4725	78.188	36.416	10.46936/10.25585/60001034	32772914
3300023229	1166887	*Microbiome	Saline water microbial communities from Ace Lake, Antarctica - #551	Antarctic Ace Lake metagenome #551	SRX4397126	DOE Joint Genome Institute (JGI) or J. Craig Venter Institute	Ga0222661	Gs0062048	Environmental	Aquatic	Lake	Meromictic lake	Non-marine Saline and Alkaline water	Ace Lake	5	Upper	0.1µm	Winter	2014-08-20	-68.4725	78.188	36.416	10.46936/10.25585/60001034	32772914
3300022885	1166888	*Microbiome	Saline water microbial communities from Ace Lake, Antarctica - #600	Antarctic Ace Lake metagenome #600	SRX4397127	DOE Joint Genome Institute (JGI) or J. Craig Venter Institute	Ga0222662	Gs0062048	Environmental	Aquatic	Lake	Meromictic lake	Non-marine Saline and Alkaline water	Ace Lake	13	Upper	3µm	Winter	2014-08-21	-68.4725	78.188	36.416	10.46936/10.25585/60001034	32772914
3300022845	1166889	*Microbiome	Saline water microbial communities from Ace Lake, Antarctica - #602	Antarctic Ace Lake metagenome #602	SRX4397123	DOE Joint Genome Institute (JGI) or J. Craig Venter Institute	Ga0222663	Gs0062048	Environmental	Aquatic	Lake	Meromictic lake	Non-marine Saline and Alkaline water	Ace Lake	13	Upper	0.8µm	Winter	2014-08-21	-68.4725	78.188	36.416	10.46936/10.25585/60001034	32772914
3300023296	1166890	*Microbiome	Saline water microbial communities from Ace Lake, Antarctica - #604	Antarctic Ace Lake metagenome #604	SRX4397134	DOE Joint Genome Institute (JGI) or J. Craig Venter Institute	Ga0222664	Gs0062048	Environmental	Aquatic	Lake	Meromictic lake	Non-marine Saline and Alkaline water	Ace Lake	13	Upper	0.1µm	Winter	2014-08-21	-68.4725	78.188	36.416	10.46936/10.25585/60001034	32772914
3300022864	1166891	*Microbiome	Saline water microbial communities from Ace Lake, Antarctica - #653	Antarctic Ace Lake metagenome #653	SRX4397136	DOE Joint Genome Institute (JGI) or J. Craig Venter Institute	Ga0222665	Gs0062048	Environmental	Aquatic	Lake	Meromictic lake	Non-marine Saline and Alkaline water	Ace Lake	14.5	Interface	3µm	Winter	2014-08-21	-68.4725	78.188	39.262	10.46936/10.25585/60001034	32772914
3300024048	1166892	*Microbiome	Saline water microbial communities from Ace Lake, Antarctica - #655	Antarctic Ace Lake metagenome #655	SRX4397133	DOE Joint Genome Institute (JGI) or J. Craig Venter Institute	Ga0222666	Gs0062048	Environmental	Aquatic	Lake	Meromictic lake	Non-marine Saline and Alkaline water	Ace Lake	14.5	Interface	0.8µm	Winter	2014-08-21	-68.4725	78.188	39.262	10.46936/10.25585/60001034	32772914
3300022890	1166893	*Microbiome	Saline water microbial communities from Ace Lake, Antarctica - #657	Antarctic Ace Lake metagenome #657	SRX4397135	DOE Joint Genome Institute (JGI) or J. Craig Venter Institute	Ga0222667	Gs0062048	Environmental	Aquatic	Lake	Meromictic lake	Non-marine Saline and Alkaline water	Ace Lake	14.5	Interface	0.1µm	Winter	2014-08-21	-68.4725	78.188	39.262	10.46936/10.25585/60001034	32772914
3300022865	1166894	*Microbiome	Saline water microbial communities from Ace Lake, Antarctica - #728	Antarctic Ace Lake metagenome #728	SRX4397137	DOE Joint Genome Institute (JGI) or J. Craig Venter Institute	Ga0222668	Gs0062048	Environmental	Aquatic	Lake	Meromictic lake	Non-marine Saline and Alkaline water	Ace Lake	5	Upper	3µm	Spring	2014-10-20	-68.4725	78.188	36.416	10.46936/10.25585/60001034	32772914
3300022825	1166895	*Microbiome	Saline water microbial communities from Ace Lake, Antarctica - #730	Antarctic Ace Lake metagenome #730	SRX4397182	DOE Joint Genome Institute (JGI) or J. Craig Venter Institute	Ga0222669	Gs0062048	Environmental	Aquatic	Lake	Meromictic lake	Non-marine Saline and Alkaline water	Ace Lake	5	Upper	0.8µm	Spring	2014-10-20	-68.4725	78.188	36.416	10.46936/10.25585/60001034	32772914
3300022856	1166897	*Microbiome	Saline water microbial communities from Ace Lake, Antarctica - #797	Antarctic Ace Lake metagenome #797	SRX4397183	DOE Joint Genome Institute (JGI) or J. Craig Venter Institute	Ga0222671	Gs0062048	Environmental	Aquatic	Lake	Meromictic lake	Non-marine Saline and Alkaline water	Ace Lake	13	Interface	3µm	Spring	2014-10-21	-68.4725	78.188	39.262	10.46936/10.25585/60001034	32772914
3300022859	1166898	*Microbiome	Saline water microbial communities from Ace Lake, Antarctica - #799	Antarctic Ace Lake metagenome #799	SRX4397193	DOE Joint Genome Institute (JGI) or J. Craig Venter Institute	Ga0222672	Gs0062048	Environmental	Aquatic	Lake	Meromictic lake	Non-marine Saline and Alkaline water	Ace Lake	13	Interface	0.8µm	Spring	2014-10-21	-68.4725	78.188	39.262	10.46936/10.25585/60001034	32772914
3300022821	1166899	*Microbiome	Saline water microbial communities from Ace Lake, Antarctica - #801	Antarctic Ace Lake metagenome #801	SRX4397185	DOE Joint Genome Institute (JGI) or J. Craig Venter Institute	Ga0222673	Gs0062048	Environmental	Aquatic	Lake	Meromictic lake	Non-marine Saline and Alkaline water	Ace Lake	13	Interface	0.1µm	Spring	2014-10-21	-68.4725	78.188	39.262	10.46936/10.25585/60001034	32772914
3300022848	1166900	*Microbiome	Saline water microbial communities from Ace Lake, Antarctica - #866	Antarctic Ace Lake metagenome #866	SRX4397204	DOE Joint Genome Institute (JGI) or J. Craig Venter Institute	Ga0222674	Gs0062048	Environmental	Aquatic	Lake	Meromictic lake	Non-marine Saline and Alkaline water	Ace Lake	12	Upper	3µm	Spring	2014-10-20	-68.4725	78.188	36.416	10.46936/10.25585/60001034	32772914
3300023238	1166901	*Microbiome	Saline water microbial communities from Ace Lake, Antarctica - #868	Antarctic Ace Lake metagenome #868	SRX4397199	DOE Joint Genome Institute (JGI) or J. Craig Venter Institute	Ga0222675	Gs0062048	Environmental	Aquatic	Lake	Meromictic lake	Non-marine Saline and Alkaline water	Ace Lake	12	Upper	0.8µm	Spring	2014-10-20	-68.4725	78.188	36.416	10.46936/10.25585/60001034	32772914
3300023240	1166902	*Microbiome	Saline water microbial communities from Ace Lake, Antarctica - #870	Antarctic Ace Lake metagenome #870	SRX4397200	DOE Joint Genome Institute (JGI) or J. Craig Venter Institute	Ga0222676	Gs0062048	Environmental	Aquatic	Lake	Meromictic lake	Non-marine Saline and Alkaline water	Ace Lake	12	Upper	0.1µm	Spring	2014-10-20	-68.4725	78.188	36.416	10.46936/10.25585/60001034	32772914
3300022855	1166903	*Microbiome	Saline water microbial communities from Ace Lake, Antarctica - #935	Antarctic Ace Lake metagenome #935	SRX4397209	DOE Joint Genome Institute (JGI) or J. Craig Venter Institute	Ga0222677	Gs0062048	Environmental	Aquatic	Lake	Meromictic lake	Non-marine Saline and Alkaline water	Ace Lake	16	Lower	3µm	Spring	2014-10-21	-68.4725	78.188	42.777	10.46936/10.25585/60001034	32772914
3300023249	1166904	*Microbiome	Saline water microbial communities from Ace Lake, Antarctica - #937	Antarctic Ace Lake metagenome #937	SRX4397208	DOE Joint Genome Institute (JGI) or J. Craig Venter Institute	Ga0222678	Gs0062048	Environmental	Aquatic	Lake	Meromictic lake	Non-marine Saline and Alkaline water	Ace Lake	16	Lower	0.8µm	Spring	2014-10-21	-68.4725	78.188	42.777	10.46936/10.25585/60001034	32772914
3300022858	1166905	*Microbiome	Saline water microbial communities from Ace Lake, Antarctica - #939	Antarctic Ace Lake metagenome #939	SRX4397244	DOE Joint Genome Institute (JGI) or J. Craig Venter Institute	Ga0222679	Gs0062048	Environmental	Aquatic	Lake	Meromictic lake	Non-marine Saline and Alkaline water	Ace Lake	16	Lower	0.1µm	Spring	2014-10-21	-68.4725	78.188	42.777	10.46936/10.25585/60001034	32772914
3300023434	1166906	*Microbiome	Saline water microbial communities from Ace Lake, Antarctica - #1004	Antarctic Ace Lake metagenome #1004	SRX4397245	DOE Joint Genome Institute (JGI) or J. Craig Venter Institute	Ga0222680	Gs0062048	Environmental	Aquatic	Lake	Meromictic lake	Non-marine Saline and Alkaline water	Ace Lake	19	Lower	3µm	Spring	2014-10-21	-68.4725	78.188	56.414	10.46936/10.25585/60001034	32772914
3300022838	1166907	*Microbiome	Saline water microbial communities from Ace Lake, Antarctica - #1006	Antarctic Ace Lake metagenome #1006	SRX4397246	DOE Joint Genome Institute (JGI) or J. Craig Venter Institute	Ga0222681	Gs0062048	Environmental	Aquatic	Lake	Meromictic lake	Non-marine Saline and Alkaline water	Ace Lake	19	Lower	0.8µm	Spring	2014-10-21	-68.4725	78.188	56.414	10.46936/10.25585/60001034	32772914
3300023246	1166908	*Microbiome	Saline water microbial communities from Ace Lake, Antarctica - #1008	Antarctic Ace Lake metagenome #1008	SRX4397248	DOE Joint Genome Institute (JGI) or J. Craig Venter Institute	Ga0222682	Gs0062048	Environmental	Aquatic	Lake	Meromictic lake	Non-marine Saline and Alkaline water	Ace Lake	19	Lower	0.1µm	Spring	2014-10-21	-68.4725	78.188	56.414	10.46936/10.25585/60001034	32772914
3300023251	1166909	*Microbiome	Saline water microbial communities from Ace Lake, Antarctica - #1073	Antarctic Ace Lake metagenome #1073	SRX4397247	DOE Joint Genome Institute (JGI) or J. Craig Venter Institute	Ga0222683	Gs0062048	Environmental	Aquatic	Lake	Meromictic lake	Non-marine Saline and Alkaline water	Ace Lake	24	Lower	3µm	Spring	2014-10-21	-68.4725	78.188	59.727	10.46936/10.25585/60001034	32772914
3300022874	1166911	*Microbiome	Saline water microbial communities from Ace Lake, Antarctica - #1077	Antarctic Ace Lake metagenome #1077	SRX4397351	DOE Joint Genome Institute (JGI) or J. Craig Venter Institute	Ga0222685	Gs0062048	Environmental	Aquatic	Lake	Meromictic lake	Non-marine Saline and Alkaline water	Ace Lake	24	Lower	0.1µm	Spring	2014-10-21	-68.4725	78.188	59.727	10.46936/10.25585/60001034	32772914
3300023501	1166912	*Microbiome	Saline water microbial communities from Ace Lake, Antarctica - #1159	Antarctic Ace Lake metagenome #1159	SRX4397410	DOE Joint Genome Institute (JGI) or J. Craig Venter Institute	Ga0222686	Gs0062048	Environmental	Aquatic	Lake	Meromictic lake	Non-marine Saline and Alkaline water	Ace Lake	5	Upper	3µm	Summer	2014-12-04	-68.4725	78.188	36.416	10.46936/10.25585/60001034	32772914
3300022844	1166913	*Microbiome	Saline water microbial communities from Ace Lake, Antarctica - #1163	Antarctic Ace Lake metagenome #1163	SRX4397411	DOE Joint Genome Institute (JGI) or J. Craig Venter Institute	Ga0222687	Gs0062048	Environmental	Aquatic	Lake	Meromictic lake	Non-marine Saline and Alkaline water	Ace Lake	5	Upper	0.8µm	Summer	2014-12-04	-68.4725	78.188	36.416	10.46936/10.25585/60001034	32772914
3300023293	1166914	*Microbiome	Saline water microbial communities from Ace Lake, Antarctica - #1165	Antarctic Ace Lake metagenome #1165	SRX4397413	DOE Joint Genome Institute (JGI) or J. Craig Venter Institute	Ga0222688	Gs0062048	Environmental	Aquatic	Lake	Meromictic lake	Non-marine Saline and Alkaline water	Ace Lake	5	Upper	0.1µm	Summer	2014-12-04	-68.4725	78.188	36.416	10.46936/10.25585/60001034	32772914
3300023227	1166916	*Microbiome	Saline water microbial communities from Ace Lake, Antarctica - #1234	Antarctic Ace Lake metagenome #1234	SRX4397420	DOE Joint Genome Institute (JGI) or J. Craig Venter Institute	Ga0222690	Gs0062048	Environmental	Aquatic	Lake	Meromictic lake	Non-marine Saline and Alkaline water	Ace Lake	12	Upper	0.8µm	Summer	2014-12-04	-68.4725	78.188	36.416	10.46936/10.25585/60001034	32772914
3300022851	1166917	*Microbiome	Saline water microbial communities from Ace Lake, Antarctica - #1237	Antarctic Ace Lake metagenome #1237	SRX4397421	DOE Joint Genome Institute (JGI) or J. Craig Venter Institute	Ga0222691	Gs0062048	Environmental	Aquatic	Lake	Meromictic lake	Non-marine Saline and Alkaline water	Ace Lake	12	Upper	0.1µm	Summer	2014-12-04	-68.4725	78.188	36.416	10.46936/10.25585/60001034	32772914
3300022826	1166919	*Microbiome	Saline water microbial communities from Ace Lake, Antarctica - #1331	Antarctic Ace Lake metagenome #1331	SRX4397472	DOE Joint Genome Institute (JGI) or J. Craig Venter Institute	Ga0222693	Gs0062048	Environmental	Aquatic	Lake	Meromictic lake	Non-marine Saline and Alkaline water	Ace Lake	13.4	Interface	0.8µm	Summer	2014-12-04	-68.4725	78.188	39.262	10.46936/10.25585/60001034	32772914
3300023292	1166920	*Microbiome	Saline water microbial communities from Ace Lake, Antarctica - #1333	Antarctic Ace Lake metagenome #1333	SRX4397422	DOE Joint Genome Institute (JGI) or J. Craig Venter Institute	Ga0222694	Gs0062048	Environmental	Aquatic	Lake	Meromictic lake	Non-marine Saline and Alkaline water	Ace Lake	13.4	Interface	0.1µm	Summer	2014-12-04	-68.4725	78.188	39.262	10.46936/10.25585/60001034	32772914
3300023253	1166921	*Microbiome	Saline water microbial communities from Ace Lake, Antarctica - #1398	Antarctic Ace Lake metagenome #1398	SRX4397503	DOE Joint Genome Institute (JGI) or J. Craig Venter Institute	Ga0222695	Gs0062048	Environmental	Aquatic	Lake	Meromictic lake	Non-marine Saline and Alkaline water	Ace Lake	14	Lower	3µm	Summer	2014-12-04	-68.4725	78.188	42.777	10.46936/10.25585/60001034	32772914
3300023233	1166922	*Microbiome	Saline water microbial communities from Ace Lake, Antarctica - #1400	Antarctic Ace Lake metagenome #1400	SRX4397504	DOE Joint Genome Institute (JGI) or J. Craig Venter Institute	Ga0222696	Gs0062048	Environmental	Aquatic	Lake	Meromictic lake	Non-marine Saline and Alkaline water	Ace Lake	14	Lower	0.8µm	Summer	2014-12-04	-68.4725	78.188	42.777	10.46936/10.25585/60001034	32772914
3300022868	1166923	*Microbiome	Saline water microbial communities from Ace Lake, Antarctica - #1402	Antarctic Ace Lake metagenome #1402	SRX4397506	DOE Joint Genome Institute (JGI) or J. Craig Venter Institute	Ga0222697	Gs0062048	Environmental	Aquatic	Lake	Meromictic lake	Non-marine Saline and Alkaline water	Ace Lake	14	Lower	0.1µm	Summer	2014-12-04	-68.4725	78.188	42.777	10.46936/10.25585/60001034	32772914
3300022860	1166924	*Microbiome	Saline water microbial communities from Ace Lake, Antarctica - #1450	Antarctic Ace Lake metagenome #1450	SRX4397507	DOE Joint Genome Institute (JGI) or J. Craig Venter Institute	Ga0222698	Gs0062048	Environmental	Aquatic	Lake	Meromictic lake	Non-marine Saline and Alkaline water	Ace Lake	19	Lower	3µm	Summer	2014-12-03	-68.4725	78.188	56.414	10.46936/10.25585/60001034	32772914
3300022846	1166925	*Microbiome	Saline water microbial communities from Ace Lake, Antarctica - #1452	Antarctic Ace Lake metagenome #1452	SRX4397537	DOE Joint Genome Institute (JGI) or J. Craig Venter Institute	Ga0222699	Gs0062048	Environmental	Aquatic	Lake	Meromictic lake	Non-marine Saline and Alkaline water	Ace Lake	19	Lower	0.8µm	Summer	2014-12-03	-68.4725	78.188	56.414	10.46936/10.25585/60001034	32772914
3300023061	1166926	*Microbiome	Saline water microbial communities from Ace Lake, Antarctica - #1454	Antarctic Ace Lake metagenome #1454	SRX4414721	DOE Joint Genome Institute (JGI) or J. Craig Venter Institute	Ga0222700	Gs0062048	Environmental	Aquatic	Lake	Meromictic lake	Non-marine Saline and Alkaline water	Ace Lake	19	Lower	0.1µm	Summer	2014-12-03	-68.4725	78.188	56.414	10.46936/10.25585/60001034	32772914
3300022884	1166927	*Microbiome	Saline water microbial communities from Ace Lake, Antarctica - #1502	Antarctic Ace Lake metagenome #1502	SRX4397539	DOE Joint Genome Institute (JGI) or J. Craig Venter Institute	Ga0222701	Gs0062048	Environmental	Aquatic	Lake	Meromictic lake	Non-marine Saline and Alkaline water	Ace Lake	24	Lower	3µm	Summer	2014-12-03	-68.4725	78.188	59.727	10.46936/10.25585/60001034	32772914
3300023299	1166928	*Microbiome	Saline water microbial communities from Ace Lake, Antarctica - #1504	Antarctic Ace Lake metagenome #1504	SRX4397538	DOE Joint Genome Institute (JGI) or J. Craig Venter Institute	Ga0222702	Gs0062048	Environmental	Aquatic	Lake	Meromictic lake	Non-marine Saline and Alkaline water	Ace Lake	24	Lower	0.8µm	Summer	2014-12-03	-68.4725	78.188	59.727	10.46936/10.25585/60001034	32772914
3300023256	1166929	*Microbiome	Saline water microbial communities from Ace Lake, Antarctica - #1506	Antarctic Ace Lake metagenome #1506	SRX4397540	DOE Joint Genome Institute (JGI) or J. Craig Venter Institute	Ga0222703	Gs0062048	Environmental	Aquatic	Lake	Meromictic lake	Non-marine Saline and Alkaline water	Ace Lake	24	Lower	0.1µm	Summer	2014-12-03	-68.4725	78.188	59.727	10.46936/10.25585/60001034	32772914
3300022829	1166932	*Microbiome	Saline water microbial communities from Ace Lake, Antarctica - #1572	Antarctic Ace Lake metagenome #1572	SRX4397690	DOE Joint Genome Institute (JGI) or J. Craig Venter Institute	Ga0222706	Gs0062048	Environmental	Aquatic	Lake	Meromictic lake	Non-marine Saline and Alkaline water	Ace Lake	0	Upper	3µm	Summer	2015-01-08	-68.4725	78.188	36.416	10.46936/10.25585/60001034	32772914
3300022832	1166933	*Microbiome	Saline water microbial communities from Ace Lake, Antarctica - #1574	Antarctic Ace Lake metagenome #1574	SRX4397711	DOE Joint Genome Institute (JGI) or J. Craig Venter Institute	Ga0222707	Gs0062048	Environmental	Aquatic	Lake	Meromictic lake	Non-marine Saline and Alkaline water	Ace Lake	0	Upper	0.8µm	Summer	2015-01-08	-68.4725	78.188	36.416	10.46936/10.25585/60001034	32772914
3300023242	1166934	*Microbiome	Saline water microbial communities from Ace Lake, Antarctica - #1576	Antarctic Ace Lake metagenome #1576	SRX4397712	DOE Joint Genome Institute (JGI) or J. Craig Venter Institute	Ga0222708	Gs0062048	Environmental	Aquatic	Lake	Meromictic lake	Non-marine Saline and Alkaline water	Ace Lake	0	Upper	0.1µm	Summer	2015-01-08	-68.4725	78.188	36.416	10.46936/10.25585/60001034	32772914
3300023429	1166936	*Microbiome	Saline water microbial communities from Ace Lake, Antarctica - #1696	Antarctic Ace Lake metagenome #1696	SRX4397915	DOE Joint Genome Institute (JGI) or J. Craig Venter Institute	Ga0222710	Gs0062048	Environmental	Aquatic	Lake	Meromictic lake	Non-marine Saline and Alkaline water	Ace Lake	0	Upper	0.8µm	Summer	2015-01-27	-68.4725	78.188	36.416	10.46936/10.25585/60001034	32772914
3300022837	1166937	*Microbiome	Saline water microbial communities from Ace Lake, Antarctica - #1699	Antarctic Ace Lake metagenome #1699	SRX4397914	DOE Joint Genome Institute (JGI) or J. Craig Venter Institute	Ga0222711	Gs0062048	Environmental	Aquatic	Lake	Meromictic lake	Non-marine Saline and Alkaline water	Ace Lake	0	Upper	0.1µm	Summer	2015-01-27	-68.4725	78.188	36.416	10.46936/10.25585/60001034	32772914
3300031227	1201641	*Microbiome	Saline water microbial communities from Ace Lake, Antarctica - #232	Ace Lake metagenome #232	SRX5329013	DOE Joint Genome Institute (JGI) or J. Craig Venter Institute	Ga0307928	Gs0062048	Environmental	Aquatic	Lake	Meromictic lake	Non-marine Saline and Alkaline water	Ace Lake	24	Lower	0.1µm	Spring	2013-11-27	-68.4725	78.188	59.727	10.46936/10.25585/60001034	32772914
3300031697	1201642	*Microbiome	Saline water microbial communities from Ace Lake, Antarctica - #1330	Ace Lake metagenome #1330	SRX5329008	DOE Joint Genome Institute (JGI) or J. Craig Venter Institute	Ga0307929	Gs0062048	Environmental	Aquatic	Lake	Meromictic lake	Non-marine Saline and Alkaline water	Ace Lake	13.4	Interface	3µm	Summer	2014-12-04	-68.4725	78.188	39.262	10.46936/10.25585/60001034	32772914
3300031600	1201643	*Microbiome	Saline water microbial communities from Organic Lake, Antarctica - #46	Organic Lake metagenome #46	SRX5649284	DOE Joint Genome Institute (JGI)	Ga0307930	Gs0114820	Environmental	Aquatic	Lake	Meromictic lake	Non-marine Hypersaline water	Organic Lake	0	Upper	3.0 μm	Spring	2014-11-20	-68.457	78.1911	71	10.46936/10.25585/60001034	34140946
3300031208	1201644	*Microbiome	Saline water microbial communities from Organic Lake, Antarctica - #47	Organic Lake metagenome #47	SRX5649285	DOE Joint Genome Institute (JGI)	Ga0307931	Gs0114820	Environmental	Aquatic	Lake	Meromictic lake	Non-marine Hypersaline water	Organic Lake	0	Upper	0.8 μm	Summer	2014-02-15	-68.457	78.1911	71	10.46936/10.25585/60001034	34140946
3300031339	1201645	*Microbiome	Saline water microbial communities from Organic Lake, Antarctica - #48	Organic Lake metagenome #48	SRX5649318	DOE Joint Genome Institute (JGI)	Ga0307932	Gs0114820	Environmental	Aquatic	Lake	Meromictic lake	Non-marine Hypersaline water	Organic Lake	0	Upper	0.1 μm	Spring	2014-11-20	-68.457	78.1911	71	10.46936/10.25585/60001034	34140946
3300031403	1201646	*Microbiome	Saline water microbial communities from Organic Lake, Antarctica - #88	Organic Lake metagenome #88	SRX5649319	DOE Joint Genome Institute (JGI)	Ga0307933	Gs0114820	Environmental	Aquatic	Lake	Meromictic lake	Non-marine Hypersaline water	Organic Lake	0	Upper	3.0 μm	Winter	2014-07-09	-68.457	78.1911	71	10.46936/10.25585/60001034	34140946
3300031329	1201647	*Microbiome	Saline water microbial communities from Organic Lake, Antarctica - #90	Organic Lake metagenome #90	SRX5649322	DOE Joint Genome Institute (JGI)	Ga0307934	Gs0114820	Environmental	Aquatic	Lake	Meromictic lake	Non-marine Hypersaline water	Organic Lake	0	Upper	0.8 μm	Winter	2014-08-29	-68.457	78.1911	71	10.46936/10.25585/60001034	34140946
3300031215	1201648	*Microbiome	Saline water microbial communities from Organic Lake, Antarctica - #92	Organic Lake metagenome #92	SRX5649407	DOE Joint Genome Institute (JGI)	Ga0307935	Gs0114820	Environmental	Aquatic	Lake	Meromictic lake	Non-marine Hypersaline water	Organic Lake	0	Upper	0.1 μm	Winter	2014-07-10	-68.457	78.1911	71	10.46936/10.25585/60001034	34140946
3300031333	1201649	*Microbiome	Saline water microbial communities from Organic Lake, Antarctica - #1	Organic Lake metagenome #1	SRX5329014	DOE Joint Genome Institute (JGI)	Ga0307936	Gs0114820	Environmental	Aquatic	Lake	Meromictic lake	Non-marine Hypersaline water	Organic Lake	0	Upper	3.0 μm	Winter	2014-08-28	-68.457	78.1911	71	10.46936/10.25585/60001034	34140946
3300031213	1201650	*Microbiome	Saline water microbial communities from Organic Lake, Antarctica - #3	Organic Lake metagenome #3	SRX5329015	DOE Joint Genome Institute (JGI)	Ga0307937	Gs0114820	Environmental	Aquatic	Lake	Meromictic lake	Non-marine Hypersaline water	Organic Lake	0	Upper	0.8 μm	Spring	2013-11-28	-68.457	78.1911	71	10.46936/10.25585/60001034	34140946
3300031220	1201652	*Microbiome	Saline water microbial communities from Organic Lake, Antarctica - #122	Organic Lake metagenome #122	SRX5649409	DOE Joint Genome Institute (JGI)	Ga0307939	Gs0114820	Environmental	Aquatic	Lake	Meromictic lake	Non-marine Hypersaline water	Organic Lake	1	Upper	3.0 μm	Winter	2014-07-10	-68.4561	78.1899	71	10.46936/10.25585/60001034	34140946
3300031217	1201653	*Microbiome	Saline water microbial communities from Organic Lake, Antarctica - #124	Organic Lake metagenome #124	SRX5649417	DOE Joint Genome Institute (JGI)	Ga0307940	Gs0114820	Environmental	Aquatic	Lake	Meromictic lake	Non-marine Hypersaline water	Organic Lake	1	Upper	0.8 μm	Spring	2014-11-20	-68.4561	78.1899	71	10.46936/10.25585/60001034	34140946
3300031225	1201655	*Microbiome	Saline water microbial communities from Organic Lake, Antarctica - #175	Organic Lake metagenome #175	SRX5649431	DOE Joint Genome Institute (JGI)	Ga0307942	Gs0114820	Environmental	Aquatic	Lake	Meromictic lake	Non-marine Hypersaline water	Organic Lake	4	Upper	3.0 μm	Winter	2014-07-10	-68.4561	78.1899	71	10.46936/10.25585/60001034	34140946
3300031704	1201656	*Microbiome	Saline water microbial communities from Organic Lake, Antarctica - #177	Organic Lake metagenome #177	SRX5649412	DOE Joint Genome Institute (JGI)	Ga0307943	Gs0114820	Environmental	Aquatic	Lake	Meromictic lake	Non-marine Hypersaline water	Organic Lake	4	Upper	0.8 μm	Winter	2014-08-29	-68.4561	78.1899	71	10.46936/10.25585/60001034	34140946
3300031396	1201657	*Microbiome	Saline water microbial communities from Organic Lake, Antarctica - #179	Organic Lake metagenome #179	SRX5649473	DOE Joint Genome Institute (JGI)	Ga0307944	Gs0114820	Environmental	Aquatic	Lake	Meromictic lake	Non-marine Hypersaline water	Organic Lake	4	Upper	0.1 μm	Winter	2014-07-09	-68.4561	78.1899	71	10.46936/10.25585/60001034	34140946
3300031404	1201658	*Microbiome	Saline water microbial communities from Organic Lake, Antarctica - #228	Organic Lake metagenome #228	SRX5329023	DOE Joint Genome Institute (JGI)	Ga0307945	Gs0114820	Environmental	Aquatic	Lake	Meromictic lake	Non-marine Hypersaline water	Organic Lake	5	Upper	3.0 μm	Winter	2014-08-29	-68.4561	78.1899	71	10.46936/10.25585/60001034	34140946
3300031684	1201659	*Microbiome	Saline water microbial communities from Organic Lake, Antarctica - #230	Organic Lake metagenome #230	SRX5649474	DOE Joint Genome Institute (JGI)	Ga0307946	Gs0114820	Environmental	Aquatic	Lake	Meromictic lake	Non-marine Hypersaline water	Organic Lake	5	Upper	0.8 μm	Summer	2014-12-17	-68.4561	78.1899	71	10.46936/10.25585/60001034	34140946
3300031387	1201660	*Microbiome	Saline water microbial communities from Organic Lake, Antarctica - #232	Organic Lake metagenome #232	SRX5649475	DOE Joint Genome Institute (JGI)	Ga0307947	Gs0114820	Environmental	Aquatic	Lake	Meromictic lake	Non-marine Hypersaline water	Organic Lake	5	Upper	0.1 μm	Winter	2014-08-29	-68.4561	78.1899	71	10.46936/10.25585/60001034	34140946
3300031221	1201661	*Microbiome	Saline water microbial communities from Organic Lake, Antarctica - #280	Organic Lake metagenome #280	SRX5329024	DOE Joint Genome Institute (JGI)	Ga0307948	Gs0114820	Environmental	Aquatic	Lake	Meromictic lake	Non-marine Hypersaline water	Organic Lake	6	Lower	3.0 μm	Spring	2013-11-28	-68.4561	78.1899	73	10.46936/10.25585/60001034	34140946
3300035254	1201662	*Microbiome	Saline water microbial communities from Organic Lake, Antarctica - #282	Organic Lake metagenome #282	SRX7706776, SRX7706775	DOE Joint Genome Institute (JGI)	Ga0307949	Gs0114820	Environmental	Aquatic	Lake	Meromictic lake	Non-marine Hypersaline water	Organic Lake	6	Lower	0.8 μm	Spring	2014-11-20	-68.4561	78.1899	73	10.46936/10.25585/60001034	34140946
3300031335	1201664	*Microbiome	Saline water microbial communities from Organic Lake, Antarctica - #374	Organic Lake metagenome #374	SRX5329022	DOE Joint Genome Institute (JGI)	Ga0307951	Gs0114820	Environmental	Aquatic	Lake	Meromictic lake	Non-marine Hypersaline water	Organic Lake	6	Lower	3.0 μm	Winter	2014-07-09	-68.4561	78.1899	73	10.46936/10.25585/60001034	34140946
3300031343	1201665	*Microbiome	Saline water microbial communities from Organic Lake, Antarctica - #376	Organic Lake metagenome #376	SRX5649477	DOE Joint Genome Institute (JGI)	Ga0307952	Gs0114820	Environmental	Aquatic	Lake	Meromictic lake	Non-marine Hypersaline water	Organic Lake	6	Lower	0.8 μm	Summer	2015-01-15	-68.4561	78.1899	73	10.46936/10.25585/60001034	34140946
3300031391	1201667	*Microbiome	Saline water microbial communities from Organic Lake, Antarctica - #437	Organic Lake metagenome #437	SRX5649476	DOE Joint Genome Institute (JGI)	Ga0307954	Gs0114820	Environmental	Aquatic	Lake	Meromictic lake	Non-marine Hypersaline water	Organic Lake	1	Upper	3.0 μm	Summer	2015-01-15	-68.4561	78.1899	71	10.46936/10.25585/60001034	34140946
3300031209	1201668	*Microbiome	Saline water microbial communities from Organic Lake, Antarctica - #439	Organic Lake metagenome #439	SRX5649478	DOE Joint Genome Institute (JGI)	Ga0307955	Gs0114820	Environmental	Aquatic	Lake	Meromictic lake	Non-marine Hypersaline water	Organic Lake	1	Upper	0.8 μm	Winter	2014-07-10	-68.4561	78.1899	71	10.46936/10.25585/60001034	34140946
3300031395	1201670	*Microbiome	Saline water microbial communities from Organic Lake, Antarctica - #490	Organic Lake metagenome #490	SRX5649481	DOE Joint Genome Institute (JGI)	Ga0307957	Gs0114820	Environmental	Aquatic	Lake	Meromictic lake	Non-marine Hypersaline water	Organic Lake	4	Upper	3.0 μm	Winter	2014-08-28	-68.4561	78.1899	71	10.46936/10.25585/60001034	34140946
3300031214	1201671	*Microbiome	Saline water microbial communities from Organic Lake, Antarctica - #492	Organic Lake metagenome #492	SRX5649482	DOE Joint Genome Institute (JGI)	Ga0307958	Gs0114820	Environmental	Aquatic	Lake	Meromictic lake	Non-marine Hypersaline water	Organic Lake	4	Upper	0.8 μm	Spring	2014-11-20	-68.4561	78.1899	71	10.46936/10.25585/60001034	34140946
3300031212	1201672	*Microbiome	Saline water microbial communities from Organic Lake, Antarctica - #494	Organic Lake metagenome #494	SRX5649484	DOE Joint Genome Institute (JGI)	Ga0307959	Gs0114820	Environmental	Aquatic	Lake	Meromictic lake	Non-marine Hypersaline water	Organic Lake	4	Upper	0.1 μm	Summer	2013-12-17	-68.4561	78.1899	71	10.46936/10.25585/60001034	34140946
3300031397	1201673	*Microbiome	Saline water microbial communities from Organic Lake, Antarctica - #542	Organic Lake metagenome #542	SRX5649483	DOE Joint Genome Institute (JGI)	Ga0307960	Gs0114820	Environmental	Aquatic	Lake	Meromictic lake	Non-marine Hypersaline water	Organic Lake	5	Upper	3.0 μm	Winter	2014-08-27	-68.4561	78.1899	71	10.46936/10.25585/60001034	34140946
3300031394	1201676	*Microbiome	Saline water microbial communities from Organic Lake, Antarctica - #594	Organic Lake metagenome #594	SRX5649487	DOE Joint Genome Institute (JGI)	Ga0307963	Gs0114820	Environmental	Aquatic	Lake	Meromictic lake	Non-marine Hypersaline water	Organic Lake	6	Lower	3.0 μm	Summer	2014-12-17	-68.4561	78.1899	73	10.46936/10.25585/60001034	34140946
3300031210	1201677	*Microbiome	Saline water microbial communities from Organic Lake, Antarctica - #596	Organic Lake metagenome #596	SRX5649488	DOE Joint Genome Institute (JGI)	Ga0307964	Gs0114820	Environmental	Aquatic	Lake	Meromictic lake	Non-marine Hypersaline water	Organic Lake	6	Lower	0.8 μm	Winter	2014-08-28	-68.4561	78.1899	73	10.46936/10.25585/60001034	34140946
3300031607	1201679	*Microbiome	Saline water microbial communities from Organic Lake, Antarctica - #646	Organic Lake metagenome #646	SRX5649499	DOE Joint Genome Institute (JGI)	Ga0307966	Gs0114820	Environmental	Aquatic	Lake	Meromictic lake	Non-marine Hypersaline water	Organic Lake	6	Lower	3.0 μm	Spring	2014-11-20	-68.4561	78.1899	73	10.46936/10.25585/60001034	34140946
3300031393	1201680	*Microbiome	Saline water microbial communities from Organic Lake, Antarctica - #648	Organic Lake metagenome #648	SRX5649500	DOE Joint Genome Institute (JGI)	Ga0307967	Gs0114820	Environmental	Aquatic	Lake	Meromictic lake	Non-marine Hypersaline water	Organic Lake	6	Lower	0.8 μm	Summer	2014-02-15	-68.4561	78.1899	73	10.46936/10.25585/60001034	34140946
3300031399	1201681	*Microbiome	Saline water microbial communities from Organic Lake, Antarctica - #650	Organic Lake metagenome #650	SRX5649501	DOE Joint Genome Institute (JGI)	Ga0307968	Gs0114820	Environmental	Aquatic	Lake	Meromictic lake	Non-marine Hypersaline water	Organic Lake	6	Lower	0.1 μm	Winter	2014-08-29	-68.4561	78.1899	73	10.46936/10.25585/60001034	34140946
3300031334	1201682	*Microbiome	Saline water microbial communities from Organic Lake, Antarctica - #710	Organic Lake metagenome #710	SRX5649502	DOE Joint Genome Institute (JGI)	Ga0307969	Gs0114820	Environmental	Aquatic	Lake	Meromictic lake	Non-marine Hypersaline water	Organic Lake	1	Upper	3.0 μm	Winter	2014-07-09	-68.4563	78.1898	71	10.46936/10.25585/60001034	34140946
3300031243	1201683	*Microbiome	Saline water microbial communities from Organic Lake, Antarctica - #712	Organic Lake metagenome #712	SRX5649503	DOE Joint Genome Institute (JGI)	Ga0307970	Gs0114820	Environmental	Aquatic	Lake	Meromictic lake	Non-marine Hypersaline water	Organic Lake	1	Upper	0.8 μm	Winter	2014-07-10	-68.4563	78.1898	71	10.46936/10.25585/60001034	34140946
3300031382	1201684	*Microbiome	Saline water microbial communities from Organic Lake, Antarctica - #714	Organic Lake metagenome #714	SRX5649539	DOE Joint Genome Institute (JGI)	Ga0307971	Gs0114820	Environmental	Aquatic	Lake	Meromictic lake	Non-marine Hypersaline water	Organic Lake	1	Upper	0.1 μm	Summer	2014-02-15	-68.4563	78.1898	71	10.46936/10.25585/60001034	34140946
3300031222	1201685	*Microbiome	Saline water microbial communities from Organic Lake, Antarctica - #780	Organic Lake metagenome #780	SRX5649540	DOE Joint Genome Institute (JGI)	Ga0307972	Gs0114820	Environmental	Aquatic	Lake	Meromictic lake	Non-marine Hypersaline water	Organic Lake	3	Upper	3.0 μm	Spring	2014-11-20	-68.4563	78.1898	71	10.46936/10.25585/60001034	34140946
3300031219	1201686	*Microbiome	Saline water microbial communities from Organic Lake, Antarctica - #782	Organic Lake metagenome #782	SRX5649541	DOE Joint Genome Institute (JGI)	Ga0307973	Gs0114820	Environmental	Aquatic	Lake	Meromictic lake	Non-marine Hypersaline water	Organic Lake	3	Upper	0.8 μm	Winter	2014-07-09	-68.4563	78.1898	71	10.46936/10.25585/60001034	34140946
3300031211	1201687	*Microbiome	Saline water microbial communities from Organic Lake, Antarctica - #784	Organic Lake metagenome #784	SRX5649542	DOE Joint Genome Institute (JGI)	Ga0307974	Gs0114820	Environmental	Aquatic	Lake	Meromictic lake	Non-marine Hypersaline water	Organic Lake	3	Upper	0.1 μm	Summer	2014-12-17	-68.4563	78.1898	71	10.46936/10.25585/60001034	34140946
3300031392	1201688	*Microbiome	Saline water microbial communities from Organic Lake, Antarctica - #917	Organic Lake metagenome #917	SRX5649543	DOE Joint Genome Institute (JGI)	Ga0307975	Gs0114820	Environmental	Aquatic	Lake	Meromictic lake	Non-marine Hypersaline water	Organic Lake	4	Upper	3.0 μm	Spring	2014-11-20	-68.4563	78.1898	71	10.46936/10.25585/60001034	34140946
3300031218	1201689	*Microbiome	Saline water microbial communities from Organic Lake, Antarctica - #919	Organic Lake metagenome #919	SRX5649546	DOE Joint Genome Institute (JGI)	Ga0307976	Gs0114820	Environmental	Aquatic	Lake	Meromictic lake	Non-marine Hypersaline water	Organic Lake	4	Upper	0.8 μm	Summer	2015-01-15	-68.4563	78.1898	71	10.46936/10.25585/60001034	34140946
3300031613	1201691	*Microbiome	Saline water microbial communities from Organic Lake, Antarctica - #1056	Organic Lake metagenome #1056	SRX5649547	DOE Joint Genome Institute (JGI)	Ga0307978	Gs0114820	Environmental	Aquatic	Lake	Meromictic lake	Non-marine Hypersaline water	Organic Lake	0	Upper	3.0 μm	Winter	2014-07-10	-68.457	78.1911	71	10.46936/10.25585/60001034	34140946
3300031398	1201692	*Microbiome	Saline water microbial communities from Organic Lake, Antarctica - #1058	Organic Lake metagenome #1058	SRX5649544	DOE Joint Genome Institute (JGI)	Ga0307979	Gs0114820	Environmental	Aquatic	Lake	Meromictic lake	Non-marine Hypersaline water	Organic Lake	0	Upper	0.8 μm	Winter	2014-08-27	-68.457	78.1911	71	10.46936/10.25585/60001034	34140946
3300031216	1201693	*Microbiome	Saline water microbial communities from Organic Lake, Antarctica - #1060	Organic Lake metagenome #1060	SRX5649545	DOE Joint Genome Institute (JGI)	Ga0307980	Gs0114820	Environmental	Aquatic	Lake	Meromictic lake	Non-marine Hypersaline water	Organic Lake	0	Upper	0.1 μm	Winter	2014-08-29	-68.457	78.1911	71	10.46936/10.25585/60001034	34140946
3300031223	1201694	*Microbiome	Saline water microbial communities from Organic Lake, Antarctica - #987	Organic Lake metagenome #987	SRX5649548	DOE Joint Genome Institute (JGI)	Ga0307981	Gs0114820	Environmental	Aquatic	Lake	Meromictic lake	Non-marine Hypersaline water	Organic Lake	0	Upper	3.0 μm	Summer	2013-12-17	-68.457	78.1911	71	10.46936/10.25585/60001034	34140946
3300031224	1201695	*Microbiome	Saline water microbial communities from Organic Lake, Antarctica - #989	Organic Lake metagenome #989	SRX5649554	DOE Joint Genome Institute (JGI)	Ga0307982	Gs0114820	Environmental	Aquatic	Lake	Meromictic lake	Non-marine Hypersaline water	Organic Lake	0	Upper	0.8 μm	Summer	2013-12-17	-68.457	78.1911	71	10.46936/10.25585/60001034	34140946
3300031269	1201696	*Microbiome	Saline water microbial communities from Organic Lake, Antarctica - #991	Organic Lake metagenome #991	SRX5649555	DOE Joint Genome Institute (JGI)	Ga0307983	Gs0114820	Environmental	Aquatic	Lake	Meromictic lake	Non-marine Hypersaline water	Organic Lake	0	Upper	0.1 μm	Winter	2014-07-10	-68.457	78.1911	71	10.46936/10.25585/60001034	34140946
3300023049	1112597	*Microbiome	Saline lake microbial communities from Rauer Islands, Antarctica - Metagenome Filla 2 #699	Antarctic Rauer Lake Metagenome Filla 2 #699	SRX4062625	DOE Joint Genome Institute (JGI)	Ga0136601	Gs0114820	Environmental	Aquatic	Lake	hypersaline Lake	Non-marine Hypersaline water	Rauer Islands	0	Unknow	0.8-0.1µm	Summer	2015-01-11	-68.5558	78.1913	160	10.46936/10.25585/60001034	34140946
3300023113	1112581	*Microbiome	Saline lake microbial communities from Deep lake, Antarctica - Metagenome #404	Antarctic Deep Lake Metagenome #404	SRX4062626	DOE Joint Genome Institute (JGI)	Ga0136585	Gs0114820	Environmental	Aquatic	Lake	hypersaline Lake	Non-marine Hypersaline water	Deep Lake	0	Mixed	0.8-0.1µm	Summer	19 Jan 2015	-68.5558	78.1913	200	10.46936/10.25585/60001034	34140946
3300025351	1070355	*Microbiome	Saline lake microbial communities from Deep Lake, Antarctica - Antarctic Deep Lake Metagenome 02WF5 (SPAdes)	Antarctic Deep Lake Metagenome 02WF5	SRX2745745	DOE Joint Genome Institute (JGI)	Ga0208135	Gs0114820	Environmental	Aquatic	Lake	hypersaline Lake	Non-marine Hypersaline water	Deep Lake	0	Mixed	20-3µm	Summer	01 Dec 2006	-68.5627	78.1882	200	10.46936/10.25585/60001034	29925429
3300025352	1070357	*Microbiome	Saline lake microbial communities from Deep Lake, Antarctica - Antarctic Deep Lake Metagenome 022AM (SPAdes)	Antarctic Deep Lake Metagenome 022AM	SRX2746572	DOE Joint Genome Institute (JGI)	Ga0207995	Gs0114820	Environmental	Aquatic	Lake	hypersaline Lake	Non-marine Hypersaline water	Deep Lake	0	Mixed	0.8-0.1µm	Summer	01 Dec 2006	-68.5627	78.1882	200	10.46936/10.25585/60001034	29925429
3300025361	1070356	*Microbiome	Saline lake microbial communities from Deep Lake, Antarctica - Antarctic Deep Lake Metagenome 02WF4 (SPAdes)	Antarctic Deep Lake Metagenome 02WF4	SRX2746570	DOE Joint Genome Institute (JGI)	Ga0208412	Gs0114820	Environmental	Aquatic	Lake	hypersaline Lake	Non-marine Hypersaline water	Deep Lake	0	Mixed	3-0.8µm	Summer	01 Dec 2006	-68.5627	78.1882	200	10.46936/10.25585/60001034	29925429
3300028350	1112566	*Microbiome	Saline lake microbial communities from Deep lake, Antarctica - Metagenome #51 (v2)	Antarctic Deep Lake Metagenome #51	SRX2526860	DOE Joint Genome Institute (JGI)	Ga0306881	Gs0114820	Environmental	Aquatic	Lake	hypersaline Lake	Non-marine Hypersaline water	Deep Lake	0	Mixed	0.8-0.1µm	Summer	11 Feb 2014	-68.5558	78.1913	200	10.46936/10.25585/60001034	34140946
3300028357	1112570	*Microbiome	Saline lake microbial communities from Deep lake, Antarctica - Metagenome #134 (v2)	Antarctic Deep Lake Metagenome #134	SRX2526862	DOE Joint Genome Institute (JGI)	Ga0306885	Gs0114820	Environmental	Aquatic	Lake	hypersaline Lake	Non-marine Hypersaline water	Deep Lake	0	Mixed	20-3µm	Winter	25 Aug 2014	-68.5558	78.1913	200	10.46936/10.25585/60001034	34140946
3300028406	1112576	*Microbiome	Saline lake microbial communities from Deep lake, Antarctica - Metagenome #285 (v2)	Antarctic Deep Lake Metagenome #285	SRX2526865	DOE Joint Genome Institute (JGI)	Ga0306891	Gs0114820	Environmental	Aquatic	Lake	hypersaline Lake	Non-marine Hypersaline water	Deep Lake	0	Mixed	20-3µm	Summer	18 Dec 2014	-68.5558	78.1913	200	10.46936/10.25585/60001034	29925429
3300028366	1112593	*Microbiome	Saline lake microbial communities from Rauer Islands, Antarctica - Metagenome Torckler E11 #898 (v2)	Antarctic Rauer Lake Metagenome Torckler E11 #898	SRX2526866	DOE Joint Genome Institute (JGI)	Ga0306907	Gs0114820	Environmental	Aquatic	Lake	hypersaline Lake	Non-marine Hypersaline water	Rauer Islands	0	Unknow	3-0.8µm	Summer	2015-01-15	-68.5558	78.1913	160	10.46936/10.25585/60001034	29925429
3300028360	1112603	*Microbiome	Saline lake microbial communities from Deep Lake, Antarctica - Metagenome #681 (v2)	Antarctic Deep Lake Metagenome #681	SRX2526867	DOE Joint Genome Institute (JGI)	Ga0306914	Gs0114820	Environmental	Aquatic	Lake	hypersaline Lake	Non-marine Hypersaline water	Deep Lake	0	Mixed	3-0.8µm	Summer	5 Dec 2008	-68.5602	78.1968	200	10.46936/10.25585/60001034	29925429
3300028377	1112554	*Microbiome	Saline lake microbial communities from Rauer Islands, Antarctica - Metagenome Torckler E6 #833 (v2)	Antarctic Rauer Lake Metagenome Torckler E6 #833	SRX2526863	DOE Joint Genome Institute (JGI)	Ga0306869	Gs0114820	Environmental	Aquatic	Lake	hypersaline Lake	Non-marine Hypersaline water	Rauer Islands	0	Unknow	0.8-0.1µm	Summer	2015-01-15	-68.5558	78.1913	160	10.46936/10.25585/60001034	29925429
3300028351	1112575	*Microbiome	Saline lake microbial communities from Deep lake, Antarctica - Metagenome #192 (v2)	Antarctic Deep Lake Metagenome #192	SRX2526861	DOE Joint Genome Institute (JGI)	Ga0306890	Gs0114820	Environmental	Aquatic	Lake	hypersaline Lake	Non-marine Hypersaline water	Deep Lake	0	Mixed	0.8-0.1µm	Spring	24 Nov 2014	-68.5558	78.1913	200	10.46936/10.25585/60001034	34140946
3300028408	1112549	*Microbiome	Saline lake microbial communities from Rauer Islands, Antarctica - Metagenome Torckler E5 #430 (v2)	Antarctic Rauer Lake Metagenome Torckler E5 #430	SRX2526859	DOE Joint Genome Institute (JGI)	Ga0306864	Gs0114820	Environmental	Aquatic	Lake	hypersaline Lake	Non-marine Hypersaline water	Rauer Islands	0	Unknow	20-3µm	Summer	2014-11-26	-68.5558	78.1913	160	10.46936/10.25585/60001034	34140946
3300028373	1112583	*Microbiome	Saline lake microbial communities from Rauer Islands, Antarctica - Metagenome Filla 1 #563 (v2)	Antarctic Rauer Lake Metagenome Filla 1 #563	SRX2526869	DOE Joint Genome Institute (JGI)	Ga0306897	Gs0114820	Environmental	Aquatic	Lake	hypersaline Lake	Non-marine Hypersaline water	Rauer Islands	0	Unknow	3-0.8µm	Summer	2015-01-11	-68.5558	78.1913	160	10.46936/10.25585/60001034	29925429
3300028374	1112592	*Microbiome	Saline lake microbial communities from Rauer Islands, Antarctica - Metagenome Torckler E11 #897 (v2)	Antarctic Rauer Lake Metagenome Torckler E11 #897	SRX2526868	DOE Joint Genome Institute (JGI)	Ga0306906	Gs0114820	Environmental	Aquatic	Lake	hypersaline Lake	Non-marine Hypersaline water	Rauer Islands	0	Unknow	20-3µm	Summer	2015-01-15	-68.5558	78.1913	160	10.46936/10.25585/60001034	29925429
3300028404	1112565	*Microbiome	Saline lake microbial communities from Deep lake, Antarctica - Metagenome #50 (v2)	Antarctic Deep Lake Metagenome #50	SRX2526858	DOE Joint Genome Institute (JGI)	Ga0306880	Gs0114820	Environmental	Aquatic	Lake	hypersaline Lake	Non-marine Hypersaline water	Deep Lake	0	Mixed	3-0.8µm	Summer	11 Feb 2014	-68.5558	78.1913	200	10.46936/10.25585/60001034	34140946
3300028368	1112585	*Microbiome	Saline lake microbial communities from Rauer Islands, Antarctica - Metagenome Filla 3 #764 (v2)	Antarctic Rauer Lake Metagenome Filla 3 #764	SRX3241973	DOE Joint Genome Institute (JGI)	Ga0306899	Gs0114820	Environmental	Aquatic	Lake	hypersaline Lake	Non-marine Hypersaline water	Rauer Islands	0	Unknow	20-3µm	Summer	2015-01-12	-68.5558	78.1913	160	10.46936/10.25585/60001034	29925429
3300028375	1112550	*Microbiome	Saline lake microbial communities from Rauer Islands, Antarctica - Metagenome Torckler E5 #431 (v2)	Antarctic Rauer Lake Metagenome Torckler E5 #431	SRX3295552	DOE Joint Genome Institute (JGI)	Ga0306865	Gs0114820	Environmental	Aquatic	Lake	hypersaline Lake	Non-marine Hypersaline water	Rauer Islands	0	Unknow	3-0.8µm	Summer	2015-01-11	-68.5558	78.1913	160	10.46936/10.25585/60001034	34140946
3300028405	1112595	*Microbiome	Saline lake microbial communities from Rauer Islands, Antarctica - Metagenome Filla 2 #697 (v2)	Antarctic Rauer Lake Metagenome Filla 2 #697	SRX3296314	DOE Joint Genome Institute (JGI)	Ga0306909	Gs0114820	Environmental	Aquatic	Lake	hypersaline Lake	Non-marine Hypersaline water	Rauer Islands	0	Unknow	20-3µm	Summer	2015-01-11	-68.5558	78.1913	160	10.46936/10.25585/60001034	34140946
3300028413	1112555	*Microbiome	Saline lake microbial communities from Rauer Islands, Antarctica - Metagenome Hop E1 #496 (v2)	Antarctic Rauer Lake Metagenome Hop E1 #496	SRX3295826	DOE Joint Genome Institute (JGI)	Ga0306870	Gs0114820	Environmental	Aquatic	Lake	hypersaline Lake	Non-marine Hypersaline water	Rauer Islands	0	Unknow	20-3µm	Winter	2014-06-12	-68.5558	78.1913	160	10.46936/10.25585/60001034	34140946
3300028365	1112568	*Microbiome	Saline lake microbial communities from Deep lake, Antarctica - Metagenome #83 (v2)	Antarctic Deep Lake Metagenome #83	SRX3241669	DOE Joint Genome Institute (JGI)	Ga0306883	Gs0114820	Environmental	Aquatic	Lake	hypersaline Lake	Non-marine Hypersaline water	Deep Lake	0	Mixed	3-0.8µm	Winter	12 Jun 2014	-68.5558	78.1913	200	10.46936/10.25585/60001034	29925429
3300028342	1112567	*Microbiome	Saline lake microbial communities from Deep lake, Antarctica - Metagenome #81 (v2)	Antarctic Deep Lake Metagenome #81	SRX3241666	DOE Joint Genome Institute (JGI)	Ga0306882	Gs0114820	Environmental	Aquatic	Lake	hypersaline Lake	Non-marine Hypersaline water	Deep Lake	0	Mixed	20-3µm	Winter	12 Jun 2014	-68.5558	78.1913	200	10.46936/10.25585/60001034	29925429
3300028412	1112596	*Microbiome	Saline lake microbial communities from Rauer Islands, Antarctica - Metagenome Filla 2 #698 (v2)	Antarctic Rauer Lake Metagenome Filla 2 #698	SRX3296315	DOE Joint Genome Institute (JGI)	Ga0306910	Gs0114820	Environmental	Aquatic	Lake	hypersaline Lake	Non-marine Hypersaline water	Rauer Islands	0	Unknow	3-0.8µm	Summer	2015-01-12	-68.5558	78.1913	160	10.46936/10.25585/60001034	34140946
3300028361	1112557	*Microbiome	Saline lake microbial communities from Rauer Islands, Antarctica - Metagenome Hop E1 #498 (v2)	Antarctic Rauer Lake Metagenome Hop E1 #498	SRX3296045	DOE Joint Genome Institute (JGI)	Ga0306872	Gs0114820	Environmental	Aquatic	Lake	hypersaline Lake	Non-marine Hypersaline water	Rauer Islands	0	Unknow	0.8-0.1µm	Summer	2013-12-13	-68.5558	78.1913	160	10.46936/10.25585/60001034	34140946
3300028403	1112580	*Microbiome	Saline lake microbial communities from Deep lake, Antarctica - Metagenome #401 (v2)	Antarctic Deep Lake Metagenome #401	SRX3296258	DOE Joint Genome Institute (JGI)	Ga0306895	Gs0114820	Environmental	Aquatic	Lake	hypersaline Lake	Non-marine Hypersaline water	Deep Lake	0	Mixed	3-0.8µm	Summer	19 Jan 2015	-68.5558	78.1913	200	10.46936/10.25585/60001034	34140946
3300028339	1112605	*Microbiome	Saline lake microbial communities from Deep Lake, Antarctica - Metagenome TFF 2006 #2 (v2)	Antarctic Deep Lake TFF Metagenome 2006 #2	SRX3242175	DOE Joint Genome Institute (JGI)	Ga0306916	Gs0114820	Environmental	Aquatic	Lake	hypersaline Lake	Non-marine Hypersaline water	Deep Lake	0	Mixed	< 0.1µm	Summer	23 Dec 2006	-68.5627	78.1882	200	10.46936/10.25585/60001034	29925429
3300028352	1112572	*Microbiome	Saline lake microbial communities from Deep lake, Antarctica - Metagenome #138 (v2)	Antarctic Deep Lake Metagenome #138	SRX3296161	DOE Joint Genome Institute (JGI)	Ga0306887	Gs0114820	Environmental	Aquatic	Lake	hypersaline Lake	Non-marine Hypersaline water	Deep Lake	0	Mixed	0.8-0.1µm	Winter	25 Aug 2014	-68.5558	78.1913	200	10.46936/10.25585/60001034	34140946
3300028369	1112582	*Microbiome	Saline lake microbial communities from Rauer Islands, Antarctica - Metagenome Filla 1 #562 (v2)	Antarctic Rauer Lake Metagenome Filla 1 #562	SRX3242023	DOE Joint Genome Institute (JGI)	Ga0306896	Gs0114820	Environmental	Aquatic	Lake	hypersaline Lake	Non-marine Hypersaline water	Rauer Islands	0	Unknow	20-3µm	Summer	2015-01-11	-68.5558	78.1913	160	10.46936/10.25585/60001034	29925429
3300028402	1112560	*Microbiome	Saline lake microbial communities from Club lake, Antarctica - Metagenome #318 (v2)	Antarctic Club Lake Metagenome #318	SRX3241663	DOE Joint Genome Institute (JGI)	Ga0306875	Gs0114820	Environmental	Aquatic	Lake	hypersaline Lake	Non-marine Hypersaline water	Club lake	0	Mixed	0.8-0.1µm	Spring	26 Nov 2014	-68.5417	78.2467	190	10.46936/10.25585/60001034	29925429
3300028410	1112551	*Microbiome	Saline lake microbial communities from Rauer Islands, Antarctica - Metagenome Torckler E5 #432 (v2)	Antarctic Rauer Lake Metagenome Torckler E5 #432	SRX3295568	DOE Joint Genome Institute (JGI)	Ga0306866	Gs0114820	Environmental	Aquatic	Lake	hypersaline Lake	Non-marine Hypersaline water	Rauer Islands	0	Unknow	0.8-0.1µm	Spring	2014-11-24	-68.5558	78.1913	160	10.46936/10.25585/60001034	34140946
3300028411	1112599	*Microbiome	Saline lake microbial communities from Deep Lake, Antarctica - Metagenome TFF #695 (v2)	Antarctic Deep Lake TFF Metagenome #695	SRX3296351	DOE Joint Genome Institute (JGI)	Ga0306911	Gs0114820	Environmental	Aquatic	Lake	hypersaline Lake	Non-marine Hypersaline water	Deep Lake	0	Mixed	< 0.1µm	Summer	5 Dec 2008	-68.5602	78.1968	200	10.46936/10.25585/60001034	34140946
3300028407	1112602	*Microbiome	Saline lake microbial communities from Deep Lake, Antarctica - Metagenome #680 (v2)	Antarctic Deep Lake Metagenome #680	SRX3242176	DOE Joint Genome Institute (JGI)	Ga0306913	Gs0114820	Environmental	Aquatic	Lake	hypersaline Lake	Non-marine Hypersaline water	Deep Lake	0	Mixed	20-3µm	Summer	5 Dec 2008	-68.5602	78.1968	200	10.46936/10.25585/60001034	29925429
3300028372	1112587	*Microbiome	Saline lake microbial communities from Rauer Islands, Antarctica - Metagenome Filla 3 #767 (v2)	Antarctic Rauer Lake Metagenome Filla 3 #767	SRX3241974	DOE Joint Genome Institute (JGI)	Ga0306901	Gs0114820	Environmental	Aquatic	Lake	hypersaline Lake	Non-marine Hypersaline water	Rauer Islands	0	Unknow	0.8-0.1µm	Summer	2015-01-12	-68.5558	78.1913	160	10.46936/10.25585/60001034	29925429
3300028376	1112600	*Microbiome	Saline lake microbial communities from Rauer Islands, Antarctica - Metagenome Filla E10 #628 (v2)	Antarctic Rauer Lake Metagenome Filla E10 #628	SRX3296547	DOE Joint Genome Institute (JGI)	Ga0306912	Gs0114820	Environmental	Aquatic	Lake	hypersaline Lake	Non-marine Hypersaline water	Rauer Islands	0	Unknow	0	Summer	2015-01-11	-68.5558	78.1913	160	10.46936/10.25585/60001034	34140946
3300028343	1112559	*Microbiome	Saline lake microbial communities from Club lake, Antarctica - Metagenome #315 (v2)	Antarctic Club Lake Metagenome #315	SRX3241664	DOE Joint Genome Institute (JGI)	Ga0306874	Gs0114820	Environmental	Aquatic	Lake	hypersaline Lake	Non-marine Hypersaline water	Club lake	0	Mixed	3-0.8µm	Spring	26 Nov 2014	-68.5417	78.2467	190	10.46936/10.25585/60001034	29925429
3300028341	1112569	*Microbiome	Saline lake microbial communities from Deep lake, Antarctica - Metagenome #85 (v2)	Antarctic Deep Lake Metagenome #85	SRX3241781	DOE Joint Genome Institute (JGI)	Ga0306884	Gs0114820	Environmental	Aquatic	Lake	hypersaline Lake	Non-marine Hypersaline water	Deep Lake	0	Mixed	0.8-0.1µm	Winter	12 Jun 2014	-68.5558	78.1913	200	10.46936/10.25585/60001034	29925429
3300028367	1112586	*Microbiome	Saline lake microbial communities from Rauer Islands, Antarctica - Metagenome Filla 3 #765 (v2)	Antarctic Rauer Lake Metagenome Filla 3 #765	SRX3241970	DOE Joint Genome Institute (JGI)	Ga0306900	Gs0114820	Environmental	Aquatic	Lake	hypersaline Lake	Non-marine Hypersaline water	Rauer Islands	0	Unknow	3-0.8µm	Summer	2015-01-12	-68.5558	78.1913	160	10.46936/10.25585/60001034	29925429
3300028370	1112556	*Microbiome	Saline lake microbial communities from Rauer Islands, Antarctica - Metagenome Hop E1 #497 (v2)	Antarctic Rauer Lake Metagenome Hop E1 #497	SRX3295858	DOE Joint Genome Institute (JGI)	Ga0306871	Gs0114820	Environmental	Aquatic	Lake	hypersaline Lake	Non-marine Hypersaline water	Rauer Islands	0	Unknow	3-0.8µm	Summer	2015-01-12	-68.5558	78.1913	160	10.46936/10.25585/60001034	34140946
3300028363	1112562	*Microbiome	Saline lake microbial communities from Deep lake, Antarctica - Metagenome #2 (v2)	Antarctic Deep Lake Metagenome #2	SRX3241668	DOE Joint Genome Institute (JGI)	Ga0306877	Gs0114820	Environmental	Aquatic	Lake	hypersaline Lake	Non-marine Hypersaline water	Deep Lake	0	Mixed	3-0.8µm	Summer	13 Dec 2013	-68.5558	78.1913	200	10.46936/10.25585/60001034	29925429
3300028347	1112558	*Microbiome	Saline lake microbial communities from Club lake, Antarctica - Metagenome #312 (v2)	Antarctic Club Lake Metagenome #312	SRX3241685	DOE Joint Genome Institute (JGI)	Ga0306873	Gs0114820	Environmental	Aquatic	Lake	hypersaline Lake	Non-marine Hypersaline water	Club lake	0	Mixed	20-3µm	Spring	26 Nov 2014	-68.5417	78.2467	190	10.46936/10.25585/60001034	29925429
3300028364	1112584	*Microbiome	Saline lake microbial communities from Rauer Islands, Antarctica - Metagenome Filla 1 #564 (v2)	Antarctic Rauer Lake Metagenome Filla 1 #564	SRX3242024	DOE Joint Genome Institute (JGI)	Ga0306898	Gs0114820	Environmental	Aquatic	Lake	hypersaline Lake	Non-marine Hypersaline water	Rauer Islands	0	Unknow	0.8-0.1µm	Summer	2015-01-11	-68.5558	78.1913	160	10.46936/10.25585/60001034	29925429
3300028348	1112578	*Microbiome	Saline lake microbial communities from Deep lake, Antarctica - Metagenome #293 (v2)	Antarctic Deep Lake Metagenome #293	SRX3241969	DOE Joint Genome Institute (JGI)	Ga0306893	Gs0114820	Environmental	Aquatic	Lake	hypersaline Lake	Non-marine Hypersaline water	Deep Lake	0	Mixed	0.8-0.1µm	Summer	18 Dec 2014	-68.5558	78.1913	200	10.46936/10.25585/60001034	29925429
3300028362	1112571	*Microbiome	Saline lake microbial communities from Deep lake, Antarctica - Metagenome #136 (v2)	Antarctic Deep Lake Metagenome #136	SRX3296162	DOE Joint Genome Institute (JGI)	Ga0306886	Gs0114820	Environmental	Aquatic	Lake	hypersaline Lake	Non-marine Hypersaline water	Deep Lake	0	Mixed	3-0.8µm	Winter	25 Aug 2014	-68.5558	78.1913	200	10.46936/10.25585/60001034	34140946
3300028356	1112589	*Microbiome	Saline lake microbial communities from Deep Lake, Antarctica - Metagenome TFF #359 (v2)	Antarctic Deep Lake TFF Metagenome #359	SRX3241971	DOE Joint Genome Institute (JGI)	Ga0306903	Gs0114820	Environmental	Aquatic	Lake	hypersaline Lake	Non-marine Hypersaline water	Deep Lake	0	Mixed	< 0.1µm	Summer	18 Dec 2014	-68.5558	78.1913	200	10.46936/10.25585/60001034	29925429
3300028345	1112577	*Microbiome	Saline lake microbial communities from Deep lake, Antarctica - Metagenome #290 (v2)	Antarctic Deep Lake Metagenome #290	SRX3241780	DOE Joint Genome Institute (JGI)	Ga0306892	Gs0114820	Environmental	Aquatic	Lake	hypersaline Lake	Non-marine Hypersaline water	Deep Lake	0	Mixed	3-0.8µm	Summer	18 Dec 2014	-68.5558	78.1913	200	10.46936/10.25585/60001034	29925429
3300028346	1112561	*Microbiome	Saline lake microbial communities from Deep lake, Antarctica - Metagenome #1 (v2)	Antarctic Deep Lake Metagenome #1	SRX3241665	DOE Joint Genome Institute (JGI)	Ga0306876	Gs0114820	Environmental	Aquatic	Lake	hypersaline Lake	Non-marine Hypersaline water	Deep Lake	0	Mixed	20-3µm	Summer	13 Dec 2013	-68.5558	78.1913	200	10.46936/10.25585/60001034	29925429
3300028415	1112552	*Microbiome	Saline lake microbial communities from Rauer Islands, Antarctica - Metagenome Torckler E6 #831 (v2)	Antarctic Rauer Lake Metagenome Torckler E6 #831	SRX3241662	DOE Joint Genome Institute (JGI)	Ga0306867	Gs0114820	Environmental	Aquatic	Lake	hypersaline Lake	Non-marine Hypersaline water	Rauer Islands	0	Unknow	20-3µm	Summer	2015-01-15	-68.5558	78.1913	160	10.46936/10.25585/60001034	29925429
3300028349	1112604	*Microbiome	Saline lake microbial communities from Deep Lake, Antarctica - Metagenome TFF 2006 #1 (v2)	Antarctic Deep Lake TFF Metagenome 2006 #1	SRX3242178	DOE Joint Genome Institute (JGI)	Ga0306915	Gs0114820	Environmental	Aquatic	Lake	hypersaline Lake	Non-marine Hypersaline water	Deep Lake	0	Mixed	< 0.1µm	Summer	23 Dec 2006	-68.5627	78.1882	200	10.46936/10.25585/60001034	29925429
3300028355	1112573	*Microbiome	Saline lake microbial communities from Deep lake, Antarctica - Metagenome #186 (v2)	Antarctic Deep Lake Metagenome #186	SRX3296259	DOE Joint Genome Institute (JGI)	Ga0306888	Gs0114820	Environmental	Aquatic	Lake	hypersaline Lake	Non-marine Hypersaline water	Deep Lake	0	Mixed	20-3µm	Spring	24 Nov 2014	-68.5558	78.1913	200	10.46936/10.25585/60001034	34140946
3300028353	1112588	*Microbiome	Saline lake microbial communities from Deep Lake, Antarctica - Metagenome TFF #256 (v2)	Antarctic Deep Lake TFF Metagenome #256	SRX3296277	DOE Joint Genome Institute (JGI)	Ga0306902	Gs0114820	Environmental	Aquatic	Lake	hypersaline Lake	Non-marine Hypersaline water	Deep Lake	0	Mixed	< 0.1µm	Spring	24 Nov 2014	-68.5558	78.1913	200	10.46936/10.25585/60001034	34140946
3300028358	1112590	*Microbiome	Saline lake microbial communities from Deep Lake, Antarctica - Metagenome TFF #472 (v2)	Antarctic Deep Lake TFF Metagenome #472	SRX3296276	DOE Joint Genome Institute (JGI)	Ga0306904	Gs0114820	Environmental	Aquatic	Lake	hypersaline Lake	Non-marine Hypersaline water	Deep Lake	0	Mixed	< 0.1µm	Summer	19 Jan 2015	-68.5558	78.1913	200	10.46936/10.25585/60001034	34140946
3300028354	1112579	*Microbiome	Saline lake microbial communities from Deep lake, Antarctica - Metagenome #397 (v2)	Antarctic Deep Lake Metagenome #397	SRX3296257	DOE Joint Genome Institute (JGI)	Ga0306894	Gs0114820	Environmental	Aquatic	Lake	hypersaline Lake	Non-marine Hypersaline water	Deep Lake	0	Mixed	20-3µm	Summer	19 Jan 2015	-68.5558	78.1913	200	10.46936/10.25585/60001034	34140946
3300028344	1112591	*Microbiome	Saline lake microbial communities from Club Lake, Antarctica - Metagenome TFF #397 (v2)	Antarctic Club Lake TFF Metagenome #397	SRX3241972	DOE Joint Genome Institute (JGI)	Ga0306905	Gs0114820	Environmental	Aquatic	Lake	hypersaline Lake	Non-marine Hypersaline water	Club lake	0	Mixed	< 0.1µm	Spring	26 Nov 2014	-68.5417	78.2467	190	10.46936/10.25585/60001034	29925429
3300028340	1112563	*Microbiome	Saline lake microbial communities from Deep lake, Antarctica - Metagenome #3 (v2)	Antarctic Deep Lake Metagenome #3	SRX3241667	DOE Joint Genome Institute (JGI)	Ga0306878	Gs0114820	Environmental	Aquatic	Lake	hypersaline Lake	Non-marine Hypersaline water	Deep Lake	0	Mixed	0.8-0.1µm	Summer	13 Dec 2013	-68.5558	78.1913	200	10.46936/10.25585/60001034	29925429
3300028378	1112553	*Microbiome	Saline lake microbial communities from Rauer Islands, Antarctica - Metagenome Torckler E6 #832 (v2)	Antarctic Rauer Lake Metagenome Torckler E6 #832	SRX3241686	DOE Joint Genome Institute (JGI)	Ga0306868	Gs0114820	Environmental	Aquatic	Lake	hypersaline Lake	Non-marine Hypersaline water	Rauer Islands	0	Unknow	3-0.8µm	Summer	2015-01-15	-68.5558	78.1913	160	10.46936/10.25585/60001034	29925429
3300028409	1112574	*Microbiome	Saline lake microbial communities from Deep lake, Antarctica - Metagenome #190 (v2)	Antarctic Deep Lake Metagenome #190	SRX3296256	DOE Joint Genome Institute (JGI)	Ga0306889	Gs0114820	Environmental	Aquatic	Lake	hypersaline Lake	Non-marine Hypersaline water	Deep Lake	0	Mixed	3-0.8µm	Spring	24 Nov 2014	-68.5558	78.1913	200	10.46936/10.25585/60001034	34140946
3300028371	1112594	*Microbiome	Saline lake microbial communities from Rauer Islands, Antarctica - Metagenome Torckler E11 #899 (v2)	Antarctic Rauer Lake Metagenome Torckler E11 #899	SRX3242177	DOE Joint Genome Institute (JGI)	Ga0306908	Gs0114820	Environmental	Aquatic	Lake	hypersaline Lake	Non-marine Hypersaline water	Rauer Islands	0	Unknow	0.8-0.1µm	Summer	2015-01-15	-68.5558	78.1913	160	10.46936/10.25585/60001034	29925429
3300028359	1112564	*Microbiome	Saline lake microbial communities from Deep lake, Antarctica - Metagenome #49 (v2)	Antarctic Deep Lake Metagenome #49	SRX3296160	DOE Joint Genome Institute (JGI)	Ga0306879	Gs0114820	Environmental	Aquatic	Lake	hypersaline Lake	Non-marine Hypersaline water	Deep Lake	0	Mixed	20-3µm	Summer	11 Feb 2014	-68.5558	78.1913	200	10.46936/10.25585/60001034	34140946
3300032431	1091224	*Microbiome	Freshwater microbial communities from Lake Fryxell liftoff mats and glacier meltwater in Antarctica - MAT-02 (spades assembly)	MAT-02	SRX2753509	DOE Joint Genome Institute (JGI)	Ga0335395	Gs0118069	Environmental	Aquatic	Lake	Meromictic lake	Freshwater lake	Lake Fryxell	0	n/a	n/a	Summer	2014-12-05	-77.605	163.163	n/a	10.46936/10.25585/60000788	10.1017/S0954102022000360
3300032456	1091225	*Microbiome	Freshwater microbial communities from Lake Fryxell liftoff mats and glacier meltwater in Antarctica - MAT-03 (spades assembly)	MAT-03	SRX2522269	DOE Joint Genome Institute (JGI)	Ga0335394	Gs0118069	Environmental	Aquatic	Lake	Meromictic lake	Freshwater lake	Lake Fryxell	0	n/a	n/a	Summer	2014-12-05	-77.605	163.163	n/a	10.46936/10.25585/60000788	10.1017/S0954102022000360
3300032420	1091226	*Microbiome	Freshwater microbial communities from Lake Fryxell liftoff mats and glacier meltwater in Antarctica - MAT-04 (spades assembly)	MAT-04	SRX2522268	DOE Joint Genome Institute (JGI)	Ga0335397	Gs0118069	Environmental	Aquatic	Lake	Meromictic lake	Freshwater lake	Lake Fryxell	0	n/a	n/a	Summer	2014-12-05	-77.605	163.163	n/a	10.46936/10.25585/60000788	10.1017/S0954102022000360
3300027878	1091227	*Microbiome	Freshwater microbial communities from Lake Fryxell liftoff mats and glacier meltwater in Antarctica - MAT-05 (SPAdes)	MAT-05	SRX2522270	DOE Joint Genome Institute (JGI)	Ga0209181	Gs0118069	Environmental	Aquatic	Lake	Meromictic lake	Freshwater lake	Lake Fryxell	0	n/a	n/a	Summer	2014-12-05	-77.605	163.163	n/a	10.46936/10.25585/60000788	10.1017/S0954102022000360
3300027823	1091228	*Microbiome	Freshwater microbial communities from Lake Fryxell liftoff mats and glacier meltwater in Antarctica - MAT-06 (SPAdes)	MAT-06	SRX2753505	DOE Joint Genome Institute (JGI)	Ga0209490	Gs0118069	Environmental	Aquatic	Lake	Meromictic lake	Freshwater lake	Lake Fryxell	0	n/a	n/a	Summer	2014-12-05	-77.605	163.163	n/a	10.46936/10.25585/60000788	10.1017/S0954102022000360
3300027976	1091229	*Microbiome	Freshwater microbial communities from Lake Fryxell liftoff mats and glacier meltwater in Antarctica - FRY-01 (SPAdes)	FRY-01	SRX2522339	DOE Joint Genome Institute (JGI)	Ga0209702	Gs0118069	Environmental	Aquatic	Lake	Meromictic lake	Freshwater lake	Lake Fryxell	9	Interface	0.45µm	Summer	2014-12-05	-77.605	163.163	3.23	10.46936/10.25585/60000788	10.1017/S0954102022000360
3300032462	1091230	*Microbiome	Freshwater microbial communities from Lake Fryxell liftoff mats and glacier meltwater in Antarctica - FRY-02 (spades assembly)	FRY-02	SRX2753510	DOE Joint Genome Institute (JGI)	Ga0335396	Gs0118069	Environmental	Aquatic	Lake	Meromictic lake	Freshwater lake	Lake Fryxell	9	Interface	0.45µm	Summer	2014-12-05	-77.605	163.163	3.23	10.46936/10.25585/60000788	10.1017/S0954102022000360
3300027983	1091231	*Microbiome	Freshwater microbial communities from Lake Fryxell liftoff mats and glacier meltwater in Antarctica - FRY-03 (SPAdes)	FRY-03	SRX2522452	DOE Joint Genome Institute (JGI)	Ga0209284	Gs0118069	Environmental	Aquatic	Lake	Meromictic lake	Freshwater lake	Lake Fryxell	9	Interface	0.45µm	Summer	2014-12-05	-77.605	163.163	3.23	10.46936/10.25585/60000788	10.1017/S0954102022000360
3300027850	1091223	*Microbiome	Freshwater microbial communities from Lake Fryxell liftoff mats and glacier meltwater in Antarctica - MAT-01 (SPAdes)	MAT-01	SRX2753506	DOE Joint Genome Institute (JGI)	Ga0209591	Gs0118069	Environmental	Aquatic	Lake	Meromictic lake	Freshwater lake	Lake Fryxell	0	n/a	n/a	Summer	2014-12-05	-77.605	163.163	n/a	10.46936/10.25585/60000788	10.1017/S0954102022000360
3300027848	1091232	*Microbiome	Freshwater microbial communities from Lake Bonney liftoff mats and glacier meltwater in Antarctica - BON-01 (SPAdes)	BON-01	SRX2753507	DOE Joint Genome Institute (JGI)	Ga0209390	Gs0118069	Environmental	Aquatic	Lake	Meromictic lake	Freshwater lake	Lake Bonney	15	Interface	0.45µm	Summer	2014-12-05	-77.714	162.445	17.21	10.46936/10.25585/60000788	10.1017/S0954102022000360
3300027832	1091233	*Microbiome	Freshwater microbial communities from Lake Bonney liftoff mats and glacier meltwater in Antarctica - BON-02 (SPAdes)	BON-02	SRX2753508	DOE Joint Genome Institute (JGI)	Ga0209491	Gs0118069	Environmental	Aquatic	Lake	Meromictic lake	Freshwater lake	Lake Bonney	15	Interface	0.45µm	Summer	2014-12-05	-77.714	162.445	17.21	10.46936/10.25585/60000788	10.1017/S0954102022000360
3300032435	1091234	*Microbiome	Freshwater microbial communities from Lake Bonney liftoff mats and glacier meltwater in Antarctica - BON-03 (spades assembly)	BON-03	SRX2753511	DOE Joint Genome Institute (JGI)	Ga0335398	Gs0118069	Environmental	Aquatic	Lake	Meromictic lake	Freshwater lake	Lake Bonney	15	Interface	0.45µm	Summer	2014-12-05	-77.714	162.445	17.21	10.46936/10.25585/60000788	10.1017/S0954102022000360
3300022222	1119528	*Microbiome	Freshwater microbial mat bacterial communities from Lake Vanda, McMurdo Dry Valleys, Antarctica - Oligotrophic Lake LV.19.BULKMAT1 (v2)	Oligotrophic Lake LV.19.BULKMAT1	SRX3539175, SRX3539174	DOE Joint Genome Institute (JGI)	Ga0226658	Gs0127369	Environmental	Aquatic	Lake	Oligotrophic Lake	Freshwater lake	Lake Vanda	n/a	n/a	n/a	Summer	2013-01-01	-77.5281	161.59	n/a	10.46936/10.25585/60000736	10.1038/s41396-020-0668-5
3300021515	1119529	*Microbiome	Freshwater microbial mat bacterial communities from Lake Vanda, McMurdo Dry Valleys, Antarctica - Oligotrophic Lake LV.9	Oligotrophic Lake LV.9	SRX3787610	DOE Joint Genome Institute (JGI)	Ga0163145	Gs0127369	Environmental	Aquatic	Lake	Oligotrophic Lake	Freshwater lake	Lake Vanda	n/a	n/a	n/a	Summer	2013-01-01	-77.5281	161.59	n/a	10.46936/10.25585/60000736	10.1038/s41396-020-0668-5
3300020219	1119530	*Microbiome	Freshwater microbial mat bacterial communities from Lake Vanda, McMurdo Dry Valleys, Antarctica - Oligotrophic Lake LV.19.MP7.G1	Oligotrophic Lake LV.19.MP7.G1	SRX3539171	DOE Joint Genome Institute (JGI)	Ga0163146	Gs0127369	Environmental	Aquatic	Lake	Oligotrophic Lake	Freshwater lake	Lake Vanda	n/a	n/a	n/a	Summer	2013-01-01	-77.5281	161.59	n/a	10.46936/10.25585/60000736	10.1038/s41396-020-0668-5
3300020192	1119531	*Microbiome	Freshwater microbial mat bacterial communities from Lake Vanda, McMurdo Dry Valleys, Antarctica- Oligotrophic Lake LV.19.MP6.G1	Oligotrophic Lake LV.19.MP6.G1	SRX3539172	DOE Joint Genome Institute (JGI)	Ga0163147	Gs0127369	Environmental	Aquatic	Lake	Oligotrophic Lake	Freshwater lake	Lake Vanda	n/a	n/a	n/a	Summer	2013-01-01	-77.5281	161.59	n/a	10.46936/10.25585/60000736	10.1038/s41396-020-0668-5
3300020203	1119532	*Microbiome	Freshwater microbial mat bacterial communities from Lake Vanda, McMurdo Dry Valleys, Antarctica- Oligotrophic Lake LV.19.MP7.P2	Oligotrophic Lake LV.19.MP7.P2	SRX3539173	DOE Joint Genome Institute (JGI)	Ga0163148	Gs0127369	Environmental	Aquatic	Lake	Oligotrophic Lake	Freshwater lake	Lake Vanda	n/a	n/a	n/a	Summer	2013-01-01	-77.5281	161.59	n/a	10.46936/10.25585/60000736	10.1038/s41396-020-0668-5
3300020596	1119533	*Microbiome	Freshwater microbial mat bacterial communities from Lake Vanda, McMurdo Dry Valleys, Antarctica - Oligotrophic Lake LV.19.MP5.G1	Oligotrophic Lake LV.19.MP5.G1	SRX3539176	DOE Joint Genome Institute (JGI)	Ga0163149	Gs0127369	Environmental	Aquatic	Lake	Oligotrophic Lake	Freshwater lake	Lake Vanda	n/a	n/a	n/a	Summer	2013-01-01	-77.5281	161.59	n/a	10.46936/10.25585/60000736	10.1038/s41396-020-0668-5
3300020195	1119534	*Microbiome	Freshwater microbial mat bacterial communities from Lake Vanda, McMurdo Dry Valleys, Antarctica - Oligotrophic Lake LV.19.P2.IB	Oligotrophic Lake LV.19.P2.IB	SRX3539180	DOE Joint Genome Institute (JGI)	Ga0163150	Gs0127369	Environmental	Aquatic	Lake	Oligotrophic Lake	Freshwater lake	Lake Vanda	n/a	n/a	n/a	Summer	2013-01-01	-77.5281	161.59	n/a	10.46936/10.25585/60000736	10.1038/s41396-020-0668-5
3300020057	1119535	*Microbiome	Freshwater microbial mat bacterial communities from Lake Vanda, McMurdo Dry Valleys, Antarctica - Oligotrophic Lake LV.19.MP5.IB-2	Oligotrophic Lake LV.19.MP5.IB-2	SRX3539179	DOE Joint Genome Institute (JGI)	Ga0163151	Gs0127369	Environmental	Aquatic	Lake	Oligotrophic Lake	Freshwater lake	Lake Vanda	n/a	n/a	n/a	Summer	2013-01-01	-77.5281	161.59	n/a	10.46936/10.25585/60000736	10.1038/s41396-020-0668-5
3300020213	1119536	*Microbiome	Freshwater microbial mat bacterial communities from Lake Vanda, McMurdo Dry Valleys, Antarctica - Oligotrophic Lake LV.19.MP8.IB-2	Oligotrophic Lake LV.19.MP8.IB-2	SRX3539178	DOE Joint Genome Institute (JGI)	Ga0163152	Gs0127369	Environmental	Aquatic	Lake	Oligotrophic Lake	Freshwater lake	Lake Vanda	n/a	n/a	n/a	Summer	2013-01-01	-77.5281	161.59	n/a	10.46936/10.25585/60000736	10.1038/s41396-020-0668-5
3300020186	1119537	*Microbiome	Freshwater microbial mat bacterial communities from Lake Vanda, McMurdo Dry Valleys, Antarctica - Oligotrophic Lake LV.19.MP6.IB-1	Oligotrophic Lake LV.19.MP6.IB-1	SRX3539177	DOE Joint Genome Institute (JGI)	Ga0163153	Gs0127369	Environmental	Aquatic	Lake	Oligotrophic Lake	Freshwater lake	Lake Vanda	n/a	n/a	n/a	Summer	2013-01-01	-77.5281	161.59	n/a	10.46936/10.25585/60000736	10.1038/s41396-020-0668-5
3300020201	1119538	*Microbiome	Freshwater microbial mat bacterial communities from Lake Vanda, McMurdo Dry Valleys, Antarctica - Oligotrophic Lake LV.19.MP9.P1	Oligotrophic Lake LV.19.MP9.P1	SRX3539181	DOE Joint Genome Institute (JGI)	Ga0163154	Gs0127369	Environmental	Aquatic	Lake	Oligotrophic Lake	Freshwater lake	Lake Vanda	n/a	n/a	n/a	Summer	2013-01-01	-77.5281	161.59	n/a	10.46936/10.25585/60000736	10.1038/s41396-020-0668-5
3300020180	1119539	*Microbiome	Freshwater microbial mat bacterial communities from Lake Vanda, McMurdo Dry Valleys, Antarctica - Oligotrophic Lake LV.19.SP4.G1	Oligotrophic Lake LV.19.SP4.G1	SRX3539186	DOE Joint Genome Institute (JGI)	Ga0163155	Gs0127369	Environmental	Aquatic	Lake	Oligotrophic Lake	Freshwater lake	Lake Vanda	n/a	n/a	n/a	Summer	2013-01-01	-77.5281	161.59	n/a	10.46936/10.25585/60000736	10.1038/s41396-020-0668-5
