# Supplementary material for: Distinct and rich assemblages of giant viruses in Arctic and Antarctic lakes
Source: ISME Commun. 2024 Mar 29;4(1):ycae048. doi: 10.1093/ismeco/ycae048 (PMC11128243; doi:10.1093/ismeco/ycae048)
Supplement: Supplementary_Table_2_ycae048 [file supplementary_table_2_ycae048.xlsx]

## Sheet: Feuil1
Study Name	Genome Name / Sample Name	Pubmed ID	IMG Genome ID	JGI Award DOI
Freshwater microbial communities from Lake Lanier, Atlanta, Georgia, United States	Freshwater microbial communities from Lake Lanier, Atlanta, Georgia, United States - LL_1208_BB	none	3300022752	10.46936/10.25585/60000938
Freshwater microbial communities from Lake Lanier, Atlanta, Georgia, United States	Freshwater microbial communities from Lake Lanier, Atlanta, Georgia, United States - LL-1505	none	3300023174	10.46936/10.25585/60000938
Freshwater microbial communities from Lake Lanier, Atlanta, Georgia, United States	Freshwater microbial communities from Lake Lanier, Atlanta, Georgia, United States - LL-1510	none	3300023179	10.46936/10.25585/60000938
Freshwater microbial communities from Lake Lanier, Atlanta, Georgia, United States	Freshwater microbial communities from Lake Lanier, Atlanta, Georgia, United States - LL-1503	none	3300023184	10.46936/10.25585/60000938
Freshwater microbial communities from northern lakes of Canada to study carbon cycling	northern Canada Lakes Co-assembly	none	3300010885	10.46936/10.25585/60000587
Freshwater microbial communities from lake liftoff mats and glacier meltwater in Antarctica	Freshwater microbial communities from Lake Fryxell liftoff mats and glacier meltwater in Antarctica - FRY-01	none	3300007516	10.46936/10.25585/60000788
Freshwater microbial communities from lake liftoff mats and glacier meltwater in Antarctica	Freshwater microbial communities from Lake Fryxell liftoff mats and glacier meltwater in Antarctica - MAT-02 (megahit assembly)	none	3300007517	10.46936/10.25585/60000788
Freshwater microbial communities from lake liftoff mats and glacier meltwater in Antarctica	Freshwater microbial communities from Lake Bonney liftoff mats and glacier meltwater in Antarctica - BON-03	none	3300007519	10.46936/10.25585/60000788
Freshwater microbial communities from lake liftoff mats and glacier meltwater in Antarctica	Freshwater microbial communities from Lake Bonney liftoff mats and glacier meltwater in Antarctica - BON-02 (megahit assembly)	none	3300007520	10.46936/10.25585/60000788
Freshwater microbial communities from lake liftoff mats and glacier meltwater in Antarctica	Freshwater microbial communities from Lake Bonney liftoff mats and glacier meltwater in Antarctica - BON-01	none	3300007522	10.46936/10.25585/60000788
Freshwater microbial communities from lake liftoff mats and glacier meltwater in Antarctica	Freshwater microbial communities from Lake Fryxell liftoff mats and glacier meltwater in Antarctica - FRY-03	none	3300007523	10.46936/10.25585/60000788
Freshwater microbial communities from lake liftoff mats and glacier meltwater in Antarctica	Freshwater microbial communities from Lake Fryxell liftoff mats and glacier meltwater in Antarctica - FRY-02 (megahit assembly)	none	3300007722	10.46936/10.25585/60000788
Freshwater microbial communities from lake liftoff mats and glacier meltwater in Antarctica	Freshwater microbial communities from Lake Fryxell liftoff mats and glacier meltwater in Antarctica - MAT-06	none	3300007799	10.46936/10.25585/60000788
Freshwater microbial communities from lake liftoff mats and glacier meltwater in Antarctica	Freshwater microbial communities from Lake Fryxell liftoff mats and glacier meltwater in Antarctica - MAT-05	none	3300009032	10.46936/10.25585/60000788
Freshwater microbial communities from lake liftoff mats and glacier meltwater in Antarctica	Freshwater microbial communities from Lake Fryxell liftoff mats and glacier meltwater in Antarctica - MAT-03 (megahit assembly)	none	3300009084	10.46936/10.25585/60000788
Freshwater microbial communities from lake liftoff mats and glacier meltwater in Antarctica	Freshwater microbial communities from Lake Fryxell liftoff mats and glacier meltwater in Antarctica - MAT-06 (SPAdes)	none	3300027823	10.46936/10.25585/60000788
Freshwater microbial communities from lake liftoff mats and glacier meltwater in Antarctica	Freshwater microbial communities from Lake Bonney liftoff mats and glacier meltwater in Antarctica - BON-02 (SPAdes)	none	3300027832	10.46936/10.25585/60000788
Freshwater microbial communities from lake liftoff mats and glacier meltwater in Antarctica	Freshwater microbial communities from Lake Bonney liftoff mats and glacier meltwater in Antarctica - BON-01 (SPAdes)	none	3300027848	10.46936/10.25585/60000788
Freshwater microbial communities from lake liftoff mats and glacier meltwater in Antarctica	Freshwater microbial communities from Lake Fryxell liftoff mats and glacier meltwater in Antarctica - MAT-01 (SPAdes)	none	3300027850	10.46936/10.25585/60000788
Freshwater microbial communities from lake liftoff mats and glacier meltwater in Antarctica	Freshwater microbial communities from Lake Fryxell liftoff mats and glacier meltwater in Antarctica - MAT-05 (SPAdes)	none	3300027878	10.46936/10.25585/60000788
Freshwater microbial communities from lake liftoff mats and glacier meltwater in Antarctica	Freshwater microbial communities from Lake Fryxell liftoff mats and glacier meltwater in Antarctica - FRY-01 (SPAdes)	none	3300027976	10.46936/10.25585/60000788
Freshwater microbial communities from lake liftoff mats and glacier meltwater in Antarctica	Freshwater microbial communities from Lake Fryxell liftoff mats and glacier meltwater in Antarctica - FRY-03 (SPAdes)	none	3300027983	10.46936/10.25585/60000788
Freshwater microbial communities from lake liftoff mats and glacier meltwater in Antarctica	Freshwater microbial communities from Lake Bonney liftoff mats and glacier meltwater in Antarctica - BON-03 (spades assembly)	none	3300032435	10.46936/10.25585/60000788
Freshwater microbial communities from lake liftoff mats and glacier meltwater in Antarctica	Freshwater microbial communities from Lake Fryxell liftoff mats and glacier meltwater in Antarctica - MAT-03 (spades assembly)	none	3300032456	10.46936/10.25585/60000788
Freshwater microbial communities from lake liftoff mats and glacier meltwater in Antarctica	Freshwater microbial communities from Lake Fryxell liftoff mats and glacier meltwater in Antarctica - FRY-02 (spades assembly)	none	3300032462	10.46936/10.25585/60000788
Freshwater microbial mat bacterial communities from Lake Vanda, McMurdo Dry Valleys, Antarctica	Freshwater microbial mat bacterial communities from Lake Vanda, McMurdo Dry Valleys, Antarctica - Oligotrophic Lake LV.19.BULKMAT1	none	3300015360	10.46936/10.25585/60000736
Freshwater microbial mat bacterial communities from Lake Vanda, McMurdo Dry Valleys, Antarctica	Freshwater microbial mat bacterial communities from Lake Vanda, McMurdo Dry Valleys, Antarctica - Oligotrophic Lake LV.19.MP5.IB-2	none	3300020057	10.46936/10.25585/60000736
Freshwater microbial mat bacterial communities from Lake Vanda, McMurdo Dry Valleys, Antarctica	Freshwater microbial mat bacterial communities from Lake Vanda, McMurdo Dry Valleys, Antarctica - Oligotrophic Lake LV.19.MP6.IB-1	none	3300020186	10.46936/10.25585/60000736
Freshwater microbial mat bacterial communities from Lake Vanda, McMurdo Dry Valleys, Antarctica	Freshwater microbial mat bacterial communities from Lake Vanda, McMurdo Dry Valleys, Antarctica- Oligotrophic Lake LV.19.MP6.G1	none	3300020192	10.46936/10.25585/60000736
Freshwater microbial mat bacterial communities from Lake Vanda, McMurdo Dry Valleys, Antarctica	Freshwater microbial mat bacterial communities from Lake Vanda, McMurdo Dry Valleys, Antarctica - Oligotrophic Lake LV.19.P2.IB	none	3300020195	10.46936/10.25585/60000736
Freshwater microbial mat bacterial communities from Lake Vanda, McMurdo Dry Valleys, Antarctica	Freshwater microbial mat bacterial communities from Lake Vanda, McMurdo Dry Valleys, Antarctica - Oligotrophic Lake LV.19.MP9.P1	none	3300020201	10.46936/10.25585/60000736
Freshwater microbial mat bacterial communities from Lake Vanda, McMurdo Dry Valleys, Antarctica	Freshwater microbial mat bacterial communities from Lake Vanda, McMurdo Dry Valleys, Antarctica- Oligotrophic Lake LV.19.MP7.P2	none	3300020203	10.46936/10.25585/60000736
Freshwater microbial mat bacterial communities from Lake Vanda, McMurdo Dry Valleys, Antarctica	Freshwater microbial mat bacterial communities from Lake Vanda, McMurdo Dry Valleys, Antarctica - Oligotrophic Lake LV.19.MP8.IB-2	none	3300020213	10.46936/10.25585/60000736
Freshwater microbial mat bacterial communities from Lake Vanda, McMurdo Dry Valleys, Antarctica	Freshwater microbial mat bacterial communities from Lake Vanda, McMurdo Dry Valleys, Antarctica - Oligotrophic Lake LV.19.MP5.G1	none	3300020596	10.46936/10.25585/60000736
Saline lake microbial communities from various lakes in Antarctica	Saline water microbial communities from Organic Lake, Antarctica - #596	none	3300031210	10.46936/10.25585/60001034
Saline lake microbial communities from various lakes in Antarctica	Saline water microbial communities from Organic Lake, Antarctica - #1060	none	3300031216	10.46936/10.25585/60001034
Saline lake microbial communities from various lakes in Antarctica	Saline water microbial communities from Organic Lake, Antarctica - #124	none	3300031217	10.46936/10.25585/60001034
Saline lake microbial communities from various lakes in Antarctica	Saline water microbial communities from Organic Lake, Antarctica - #919	none	3300031218	10.46936/10.25585/60001034
Saline lake microbial communities from various lakes in Antarctica	Saline water microbial communities from Organic Lake, Antarctica - #122	none	3300031220	10.46936/10.25585/60001034
Saline lake microbial communities from various lakes in Antarctica	Saline water microbial communities from Organic Lake, Antarctica - #280	none	3300031221	10.46936/10.25585/60001034
Saline lake microbial communities from various lakes in Antarctica	Saline water microbial communities from Organic Lake, Antarctica - #780	none	3300031222	10.46936/10.25585/60001034
Saline lake microbial communities from various lakes in Antarctica	Saline water microbial communities from Organic Lake, Antarctica - #987	none	3300031223	10.46936/10.25585/60001034
Saline lake microbial communities from various lakes in Antarctica	Saline water microbial communities from Organic Lake, Antarctica - #989	none	3300031224	10.46936/10.25585/60001034
Saline lake microbial communities from various lakes in Antarctica	Saline water microbial communities from Organic Lake, Antarctica - #175	none	3300031225	10.46936/10.25585/60001034
Saline lake microbial communities from various lakes in Antarctica	Saline water microbial communities from Organic Lake, Antarctica - #712	none	3300031243	10.46936/10.25585/60001034
Saline lake microbial communities from various lakes in Antarctica	Saline water microbial communities from Organic Lake, Antarctica - #991	none	3300031269	10.46936/10.25585/60001034
Saline lake microbial communities from various lakes in Antarctica	Saline water microbial communities from Organic Lake, Antarctica - #90	none	3300031329	10.46936/10.25585/60001034
Saline lake microbial communities from various lakes in Antarctica	Saline water microbial communities from Organic Lake, Antarctica - #1	none	3300031333	10.46936/10.25585/60001034
Saline lake microbial communities from various lakes in Antarctica	Saline water microbial communities from Organic Lake, Antarctica - #710	none	3300031334	10.46936/10.25585/60001034
Saline lake microbial communities from various lakes in Antarctica	Saline water microbial communities from Organic Lake, Antarctica - #374	none	3300031335	10.46936/10.25585/60001034
Saline lake microbial communities from various lakes in Antarctica	Saline water microbial communities from Organic Lake, Antarctica - #48	none	3300031339	10.46936/10.25585/60001034
Saline lake microbial communities from various lakes in Antarctica	Saline water microbial communities from Organic Lake, Antarctica - #376	none	3300031343	10.46936/10.25585/60001034
Saline lake microbial communities from various lakes in Antarctica	Saline water microbial communities from Organic Lake, Antarctica - #714	none	3300031382	10.46936/10.25585/60001034
Saline lake microbial communities from various lakes in Antarctica	Saline water microbial communities from Organic Lake, Antarctica - #232	none	3300031387	10.46936/10.25585/60001034
Saline lake microbial communities from various lakes in Antarctica	Saline water microbial communities from Organic Lake, Antarctica - #437	none	3300031391	10.46936/10.25585/60001034
Saline lake microbial communities from various lakes in Antarctica	Saline water microbial communities from Organic Lake, Antarctica - #917	none	3300031392	10.46936/10.25585/60001034
Saline lake microbial communities from various lakes in Antarctica	Saline water microbial communities from Organic Lake, Antarctica - #594	none	3300031394	10.46936/10.25585/60001034
Saline lake microbial communities from various lakes in Antarctica	Saline water microbial communities from Organic Lake, Antarctica - #490	none	3300031395	10.46936/10.25585/60001034
Saline lake microbial communities from various lakes in Antarctica	Saline water microbial communities from Organic Lake, Antarctica - #179	none	3300031396	10.46936/10.25585/60001034
Saline lake microbial communities from various lakes in Antarctica	Saline water microbial communities from Organic Lake, Antarctica - #542	none	3300031397	10.46936/10.25585/60001034
Saline lake microbial communities from various lakes in Antarctica	Saline water microbial communities from Organic Lake, Antarctica - #1058	none	3300031398	10.46936/10.25585/60001034
Saline lake microbial communities from various lakes in Antarctica	Saline water microbial communities from Organic Lake, Antarctica - #650	none	3300031399	10.46936/10.25585/60001034
Saline lake microbial communities from various lakes in Antarctica	Saline water microbial communities from Organic Lake, Antarctica - #88	none	3300031403	10.46936/10.25585/60001034
Saline lake microbial communities from various lakes in Antarctica	Saline water microbial communities from Organic Lake, Antarctica - #228	none	3300031404	10.46936/10.25585/60001034
Saline lake microbial communities from various lakes in Antarctica	Saline water microbial communities from Organic Lake, Antarctica - #46	none	3300031600	10.46936/10.25585/60001034
Saline lake microbial communities from various lakes in Antarctica	Saline water microbial communities from Organic Lake, Antarctica - #646	none	3300031607	10.46936/10.25585/60001034
Saline lake microbial communities from various lakes in Antarctica	Saline water microbial communities from Organic Lake, Antarctica - #1056	none	3300031613	10.46936/10.25585/60001034
Saline lake microbial communities from various lakes in Antarctica	Saline water microbial communities from Organic Lake, Antarctica - #230	none	3300031684	10.46936/10.25585/60001034
Saline lake microbial communities from various lakes in Antarctica	Saline water microbial communities from Organic Lake, Antarctica - #177	none	3300031704	10.46936/10.25585/60001034
Saline lake microbial communities from various lakes in Antarctica	Combined Assembly of Antarctic Hypersaline Lakes (64 datasets)	24082106	3300035034	none
Saline lake microbial communities from various lakes in Antarctica	Saline water microbial communities from Organic Lake, Antarctica - #282	none	3300035254	10.46936/10.25585/60001034
Saline lake microbial communities from various lakes in Antarctica	Combined Assembly of Antarctic Ace Lake (124 datasets)	21124488, 32772914	3300035698	none
Thores lake co-assembly	Thores lake co-assembly	none	none	none
Thermokarst lakes Summer vs Winter	SAS2A co-assembly	none	none	none
LacA co-assembly	LacA_2019_co-assembly	none	none	none
Resolute bay Lakes, Resolute, Canada	CL15A	none	none	none
Resolute bay Lakes, Resolute, Canada	CL15B	none	none	none
Resolute bay Lakes, Resolute, Canada	CL15C	none	none	none
Resolute bay Lakes, Resolute, Canada	CL2A	none	none	none
Resolute bay Lakes, Resolute, Canada	CL2B	none	none	none
Resolute bay Lakes, Resolute, Canada	CL2C	none	none	none
Resolute bay Lakes, Resolute, Canada	CL7A	none	none	none
Resolute bay Lakes, Resolute, Canada	CL7B	none	none	none
Resolute bay Lakes, Resolute, Canada	CL7C	none	none	none
Ward Hunt Lake, Nunavut, Canada	Ward_Hunt_Lake,_nunavut,_Canada_2017_-Wa2	none	none	none
Ward Hunt Lake, Nunavut, Canada	Ward_Hunt_Lake,_nunavut,_Canada_2017_-Wa2	none	none	none
Ward Hunt Lake, Nunavut, Canada	Ward_Hunt_Lake,_nunavut,_Canada_2017_-Wa2	none	none	none
Ward Hunt Lake, Nunavut, Canada	Ward_Hunt_Lake,_nunavut,_Canada_2017_-Wa4	none	none	none
Ward Hunt Lake, Nunavut, Canada	Ward_Hunt_Lake,_nunavut,_Canada_2017_-Wa4	none	none	none
Ward Hunt Lake, Nunavut, Canada	Ward_Hunt_Lake,_nunavut,_Canada_2017_-Wa4	none	none	none
Ward Hunt Lake, Nunavut, Canada	Ward_Hunt_Lake,_nunavut,_Canada_2017_-Wa6	none	none	none
Ward Hunt Lake, Nunavut, Canada	Ward_Hunt_Lake,_nunavut,_Canada_2017_-Wa6	none	none	none
Ward Hunt Lake, Nunavut, Canada	Ward_Hunt_Lake,_nunavut,_Canada_2017_-Wa6	none	none	none
Ward Hunt Lake, Nunavut, Canada	Ward_Hunt_Lake,_nunavut,_Canada_2017_-Wa8	none	none	none
Ward Hunt Lake, Nunavut, Canada	Ward_Hunt_Lake,_nunavut,_Canada_2017_-Wa8	none	none	none
Ward Hunt Lake, Nunavut, Canada	Ward_Hunt_Lake,_nunavut,_Canada_2017_-Wa8	none	none	none
Ward Hunt Lake, Nunavut, Canada	Ward_Hunt_Lake,_Nunavut,_Canada___2019_2A	none	none	none
Ward Hunt Lake, Nunavut, Canada	Ward_Hunt_Lake,_Nunavut,_Canada___2019_2B	none	none	none
Ward Hunt Lake, Nunavut, Canada	Ward_Hunt_Lake,_Nunavut,_Canada___2019_2C	none	none	none
Ward Hunt Lake, Nunavut, Canada	Ward_Hunt_Lake,_Nunavut,_Canada___2019_5A	none	none	none
Ward Hunt Lake, Nunavut, Canada	Ward_Hunt_Lake,_Nunavut,_Canada___2019_5B	none	none	none
Ward Hunt Lake, Nunavut, Canada	Ward_Hunt_Lake,_Nunavut,_Canada___2019_5C	none	none	none
Resolute bay Lakes, Resolte, Canada	R10A	none	none	none
Resolute bay Lakes, Resolte, Canada	Lanier	none	none	none
Resolute bay Lakes, Resolte, Canada	R10C	none	none	none
Resolute bay Lakes, Resolte, Canada	R15A	none	none	none
Resolute bay Lakes, Resolte, Canada	R15B	none	none	none
Resolute bay Lakes, Resolte, Canada	R15C	none	none	none
Resolute bay Lakes, Resolte, Canada	R2A	none	none	none
Resolute bay Lakes, Resolte, Canada	R2B	none	none	none
Resolute bay Lakes, Resolte, Canada	R2C	none	none	none
Resolute bay Lakes, Resolte, Canada	M2A	none	none	none
Resolute bay Lakes, Resolte, Canada	M2B	none	none	none
Resolute bay Lakes, Resolte, Canada	M2C	none	none	none
Resolute bay Lakes, Resolte, Canada	M6A	none	none	none
Resolute bay Lakes, Resolte, Canada	M6B	none	none	none
Resolute bay Lakes, Resolte, Canada	M6C	none	none	none
Milne Epishelf lake, nunavut, Canada	Milne_Epishelf_lake,_nunavut,_Canada_2019_-M5_A	none	none	none
Milne Epishelf lake, nunavut, Canada	Milne_Epishelf_lake,_nunavut,_Canada_2019_-M5_B	none	none	none
Milne Epishelf lake, nunavut, Canada	Milne_Epishelf_lake,_nunavut,_Canada_2019_-M5_C	none	none	none
Milne Epishelf lake, nunavut, Canada	Milne_Epishelf_lake,_nunavut,_Canada_2019_-M12_A	none	none	none
Milne Epishelf lake, nunavut, Canada	Milne_Epishelf_lake,_nunavut,_Canada_2019_-M12_B	none	none	none
Milne Epishelf lake, nunavut, Canada	Milne_Epishelf_lake,_nunavut,_Canada_2019_-M12_C	none	none	none
Milne Epishelf lake, nunavut, Canada	Milne_Epishelf_lake,_nunavut,_Canada_2019_-M50_A	none	none	none
Milne Epishelf lake, nunavut, Canada	Milne_Epishelf_lake,_nunavut,_Canada_2019_-M50_B	none	none	none
Milne Epishelf lake, nunavut, Canada	Milne_Epishelf_lake,_nunavut,_Canada_2019_-M50_C	none	none	none
Milne Epishelf lake, nunavut, Canada	Milne_Epishelf_lake,_nunavut,_Canada_2016_-M02_I	none	none	none
Milne Epishelf lake, nunavut, Canada	Milne_Epishelf_lake,_nunavut,_Canada_2016_-M02_II	none	none	none
Milne Epishelf lake, nunavut, Canada	Milne_Epishelf_lake,_nunavut,_Canada_2016_-M02_III	none	none	none
Milne Epishelf lake, nunavut, Canada	Milne_Epishelf_lake,_nunavut,_Canada_2016_-M09_I	none	none	none
Milne Epishelf lake, nunavut, Canada	Milne_Epishelf_lake,_nunavut,_Canada_2016_-M09_II	none	none	none
Milne Epishelf lake, nunavut, Canada	Milne_Epishelf_lake,_nunavut,_Canada_2016_-M09_III	none	none	none
Milne Epishelf lake, nunavut, Canada	Milne_Epishelf_lake,_nunavut,_Canada_2016_-M13_I	none	none	none
Milne Epishelf lake, nunavut, Canada	Milne_Epishelf_lake,_nunavut,_Canada_2016_-M13_II	none	none	none
Milne Epishelf lake, nunavut, Canada	Milne_Epishelf_lake,_nunavut,_Canada_2016_-M13_III	none	none	none
Milne Epishelf lake, nunavut, Canada	Milne_Epishelf_lake,_nunavut,_Canada_2016_-M020_I	none	none	none
Milne Epishelf lake, nunavut, Canada	Milne_Epishelf_lake,_nunavut,_Canada_2016_-M020_II	none	none	none
Milne Epishelf lake, nunavut, Canada	Milne_Epishelf_lake,_nunavut,_Canada_2016_-M020_III	none	none	none
